# Supplementary material for: Multi-Omics and Targeted Approaches to Determine the Role of Cellular Proteases in Streptomyces Protein Secretion
Source: Front Microbiol. 2018 Jun 4;9:1174. doi: 10.3389/fmicb.2018.01174 (PMC5994538; doi:10.3389/fmicb.2018.01174)
Supplement: Supplementary file 1 [file Table_1.XLSX]

## Sheet: all proteases
Table S1: List of proteases encoded in S. lividans TK24 which contain detected proteases
Gene ID	Gene Name	Uniprot Accession Number	Protein Name	SToPSdb - letter	SToPSdb topology	Notes	Ranking based on average abundance in transcriptomics	Ranking based on average abundance in proteomics
SLIV_02115		D6EVQ7	Peptidase S51-like protein	A	Cytoplasmic	Cytoplasmic protease	97	non-detected
SLIV_02890	clpP3	D6EXA5	ATP-dependent Clp protease proteolytic subunit (EC 3.4.21.92) (Endopeptidase Clp)	A	Cytoplasmic	Cytoplasmic protease	154	non-detected
SLIV_02895	clpP4	D6EXA6	ATP-dependent Clp protease proteolytic subunit (EC 3.4.21.92) (Endopeptidase Clp)	A	Cytoplasmic	Cytoplasmic protease	136	non-detected
SLIV_04270		D6EDS3	Protease	A	Cytoplasmic	Cytoplasmic protease	140	non-detected
SLIV_04275		A0A076LYT1	Putative peptidase (Uncharacterized protein)	A	Cytoplasmic	Cytoplasmic protease	127	non-detected
SLIV_05775		D6EGW1	Putative metallopeptidase (Uncharacterized protein)	A	Cytoplasmic	Cytoplasmic protease	129	non-detected
SLIV_05850		D6EI23	Protease	A	Cytoplasmic	Cytoplasmic protease	135	non-detected
SLIV_05980		A0A076LVY7	Putative carboxypeptidase (EC 3.4.16.-)	A	Cytoplasmic	Cytoplasmic protease	118	non-detected
SLIV_05990		D6EI51	Peptidase M20 (IPR002933)	A	Cytoplasmic	Cytoplasmic protease	81	non-detected
SLIV_06390	clpC	D6EID1	ATP-dependent Clp protease ATP-binding subunit ClpC	A	Cytoplasmic	Cytoplasmic protease	113	non-detected
SLIV_07760		D6EKY0	Dipeptidase	A	Cytoplasmic	Cytoplasmic protease	92	non-detected
SLIV_09415		D6EP34	Protease	A	Cytoplasmic	Cytoplasmic protease	31	52
SLIV_09420		D6EP35	Zinc protease	A	Cytoplasmic	Cytoplasmic protease	27	68
SLIV_09945		D6EQ57	Putative zinc protease (EC 3.4.24.-)	A	Cytoplasmic	Cytoplasmic protease	55	non-detected
SLIV_11935	lon	D6EUK1	ATP-dependent serine protease Lon	A	Cytoplasmic	Cytoplasmic protease	95	non-detected
SLIV_11965		A0A076LZC4	Putative peptidase (Uncharacterized protein)	A	Cytoplasmic	Cytoplasmic protease	131	non-detected
SLIV_12015		D6EUL7	Peptidase S1, PA clan (IPR009003)	A	Cytoplasmic	Cytoplasmic protease	110	non-detected
SLIV_12090		A0A076LZF4	Peptidase S26A, signal peptidase I (IPR000223)	A	Cytoplasmic	Cytoplasmic protease	68	non-detected
SLIV_12295		A0A076M388	SOS response associated peptidase (SRAP) (IPR003738)	A	Cytoplasmic	Cytoplasmic protease	61	non-detected
SLIV_12385		D6EVZ3	Zinicin-like metallopeptidase type 2 (IPR018766)	A	Cytoplasmic	Cytoplasmic protease	11	69
SLIV_12455		D6EW07	Peptidase	A	Cytoplasmic	Cytoplasmic protease	38	non-detected
SLIV_12770		D6EW71	Peptidase	A	Cytoplasmic	Cytoplasmic protease	71	55
SLIV_16060		A0A076M957	Putative cystein peptidase	A	Cytoplasmic	Cytoplasmic protease	87	non-detected
SLIV_17110		A0A076M219	Putative metallopeptidase (Uncharacterized protein)	A	Cytoplasmic	Cytoplasmic protease	85	non-detected
SLIV_17885		D6EL20	Peptidase	A	Cytoplasmic	Cytoplasmic protease	123	non-detected
SLIV_17935		A0A076M6D4	Zinicin-like metallopeptidase (IPR010428)	A	Cytoplasmic	Cytoplasmic protease	35	non-detected
SLIV_18260		D6EL83	Carboxypeptidase-like protein (Uncharacterized protein)	A	Cytoplasmic	Cytoplasmic protease	non-detected	non-detected
SLIV_18470	pepPI	D6EM38	Xaa-Pro aminopeptidase 1 (EC 3.4.11.9)	A	Cytoplasmic	Cytoplasmic protease	16	49
SLIV_18545		D6EM53	Peptidase M24, structural domain (IPR000994) (Uncharacterized protein)	A	Cytoplasmic	Cytoplasmic protease	149	non-detected
SLIV_19295	apeB	D6ENC2	Probable M18 family aminopeptidase 2 (EC 3.4.11.-)	A	Cytoplasmic	Cytoplasmic protease	65	non-detected
SLIV_19415		A0A076M3D5	Peptidase	A	Cytoplasmic	Cytoplasmic protease	non-detected	non-detected
SLIV_20300		D6EPM9	Serine aminopeptidase, S33-like protein	A	Cytoplasmic	Cytoplasmic protease	151	non-detected
SLIV_20735		D6EQM8	Zinicin-like metallopeptidase type 2 (IPR018766)	A	Cytoplasmic	Cytoplasmic protease	50	non-detected
SLIV_21725		A0A076M4N6	Peptidase S58, DmpA-like protein	A	Cytoplasmic	Cytoplasmic protease	91	81
SLIV_21855	tri2	D6ETF6	Tricorn protease homolog (EC 3.4.21.-)	A	Cytoplasmic	Cytoplasmic protease	non-detected	non-detected
SLIV_22405		D6EUV4	Dipeptidase	A	Cytoplasmic	Cytoplasmic protease	56	65
SLIV_22410		D6EUV5	Dipeptidase	A	Cytoplasmic	Cytoplasmic protease	120	non-detected
SLIV_22540		A0A076MCS4	Zinicin-like metallopeptidase (IPR010428)	A	Cytoplasmic	Cytoplasmic protease	73	non-detected
SLIV_23115	clpS	D6EWF2	ATP-dependent Clp protease adapter protein ClpS	A	Cytoplasmic	Cytoplasmic protease	12	non-detected
SLIV_24460	pepN1	D6ECV7	Aminopeptidase N (EC 3.4.11.2)	A	Cytoplasmic	Cytoplasmic protease	14	37
SLIV_24580	clpP1	A0A076MA95	ATP-dependent Clp protease proteolytic subunit 1	A	Cytoplasmic	Cytoplasmic protease	6	non-detected
SLIV_24585	clpP2	A0A076ME08	ATP-dependent Clp protease proteolytic subunit 2	A	Cytoplasmic	Cytoplasmic protease	8	59
SLIV_24590	clpX	D6ECY1	ATP-dependent Clp protease ATP-binding subunit ClpX	A	Cytoplasmic	Cytoplasmic protease	10	non-detected
SLIV_24855		A0A076M684	Carboxypeptidase-like protein (Uncharacterized protein)	A	Cytoplasmic	Cytoplasmic protease	119	non-detected
SLIV_24940	tri1	D6EE97	Tricorn protease homolog (EC 3.4.21.-)	A	Cytoplasmic	Cytoplasmic protease	40	76
SLIV_25035		D6EEB5	Metalloprotease (Uncharacterized protein)	A	Cytoplasmic	Cytoplasmic protease	39	42
SLIV_25040	prt1	D6EEB6	Metalloprotease (EC 3.4.24.-)	A	Cytoplasmic	Cytoplasmic protease	44	22
SLIV_25460		D6EEJ9	Peptidase S1, PA clan (IPR009003)	A	Cytoplasmic	Cytoplasmic protease	37	non-detected
SLIV_25730		A0A076MAX8	Peptidase (IPR016125. Peptidase_C15-like)	A	Cytoplasmic	Cytoplasmic protease	121	33
SLIV_27620		A0A076M5V6	Aminopeptidase N	A	Cytoplasmic	Cytoplasmic protease	105	non-detected
SLIV_27770		D6EKC9	Proline iminopeptidase (EC 3.4.11.5)	A	Cytoplasmic	Cytoplasmic protease	26	67
SLIV_28635		D6ELK6	Metalloprotease TldD/PmbA (IPR002510)	A	Cytoplasmic	Cytoplasmic protease	82	non-detected
SLIV_28640		D6ELK7	Metalloprotease TldD/PmbA (IPR002510)	A	Cytoplasmic	Cytoplasmic protease	74	non-detected
SLIV_29365		D6EMR6	M20/M25/M40 family peptidase (Uncharacterized protein)	A	Cytoplasmic	Cytoplasmic protease	24	78
SLIV_29505	arc	D6ENL0	Proteasome-associated ATPase (AAA ATPase forming ring-shaped complexes) (Proteasomal ATPase)	A	Cytoplasmic	Cytoplasmic protease	3	79
SLIV_29520	prcB	A0A076MD52	Proteasome subunit beta (EC 3.4.25.1) (20S proteasome beta subunit) (Proteasome core protein PrcB)	A	Cytoplasmic	Cytoplasmic protease	4	64
SLIV_29525	prcA	A0A076MGS5	Proteasome subunit alpha (EC 3.4.25.1) (20S proteasome alpha subunit) (Proteasome core protein PrcA)	A	Cytoplasmic	Cytoplasmic protease	5	56
SLIV_29665		A0A076MD00	Peptidase C26-like protein	A	Cytoplasmic	Cytoplasmic protease	134	non-detected
SLIV_30310		D6EPT5	Peptidase	A	Cytoplasmic	Cytoplasmic protease	25	non-detected
SLIV_30420		A0A076M8X2	Peptidase S1, PA clan (IPR009003)	A	Cytoplasmic	Cytoplasmic protease	98	non-detected
SLIV_31015	pepP2	A0A076M9B6	Xaa-Pro aminopeptidase 2 (EC 3.4.11.9)	A	Cytoplasmic	Cytoplasmic protease	117	non-detected
SLIV_31605	clpP5	D6ESB8	ATP-dependent Clp protease proteolytic subunit (EC 3.4.21.92) (Endopeptidase Clp)	A	Cytoplasmic	Cytoplasmic protease	156	non-detected
SLIV_32425		D6ETY2	Peptidase M20 (IPR002933)	A	Cytoplasmic	Cytoplasmic protease	29	61
SLIV_33905	pip	D6EX25	Proline iminopeptidase (EC 3.4.11.5)	A	Cytoplasmic	Cytoplasmic protease	76	63
SLIV_35070	pepE	D6EDE6	Peptidase E (EC 3.4.13.21) (Alpha-aspartyl dipeptidase) (Asp-specific dipeptidase) (Dipeptidase E)	A	Cytoplasmic	Cytoplasmic protease	101	non-detected
SLIV_35090		D6EDF0	M20/M25/M40 family peptidase	A	Cytoplasmic	Cytoplasmic protease	142	non-detected
SLIV_35755	pcp	D6EEX8	Pyrrolidone-carboxylate peptidase (EC 3.4.19.3) (5-oxoprolyl-peptidase) (Pyroglutamyl-peptidase I)	A	Cytoplasmic	Cytoplasmic protease	153	non-detected
SLIV_35960		A0A076MGS4	Uncharacterised conserved protein UCP01524, polysaccharide biosynthesis aminopeptidase-like (IPR012353)	A	Cytoplasmic	Cytoplasmic protease	45	non-detected
SLIV_36530		D6EHN0	Peptidase S51 dipeptidase E	A	Cytoplasmic	Cytoplasmic protease	60	non-detected
SLIV_06385	map-1a	D6EID0	Methionine aminopeptidase (MAP) (MetAP) (EC 3.4.11.18) (Peptidase M)	F1	Peripheral plasma membrane protein facing the cytoplasm	Cytoplasmic protease	70	non-detected
SLIV_14740	map-1b	D6EE37	Methionine aminopeptidase (MAP) (MetAP) (EC 3.4.11.18) (Peptidase M)	F1	Peripheral plasma membrane protein facing the cytoplasm	Cytoplasmic protease	43	53
SLIV_20905		D6EQR3	Putative ATP-dependent Clp protease ATP-binding subunit	F1	Peripheral plasma membrane protein facing the cytoplasm	Cytoplasmic protease	2	73
SLIV_24500	pepN2	A0A076MDZ2	Aminopeptidase N (EC 3.4.11.2)	F1	Peripheral plasma membrane protein facing the cytoplasm	Cytoplasmic protease	53	80
SLIV_26390	map-2	D6EHD2	Methionine aminopeptidase (MAP) (MetAP) (EC 3.4.11.18) (Peptidase M)	F1	Peripheral plasma membrane protein facing the cytoplasm	Cytoplasmic protease	23	44
SLIV_26815	pepA	A0A076MFF0	Probable cytosol aminopeptidase (Leucine aminopeptidase) (Leucyl aminopeptidase)	F1	Peripheral plasma membrane protein facing the cytoplasm	Cytoplasmic protease	22	75
SLIV_07020		D6EJS7	Integral membrane protein - Protein homoogous to annotated peptidases	B	Integral membrane	Integral membrane protease	69	31
SLIV_07445		D6EKS0	Integral membrane protein - CAAX amino terminal protease (IPR003675)	B	Integral membrane	Integral membrane protease	162	non-detected
SLIV_07953	#N/A	not updated/annotated yet in Uniprot	Integral membrane protein - Peptidase S54-like protein	B	Integral membrane	Integral membrane protease	139	non-detected
SLIV_07955		A0A076LUW2	Integral membrane protein - Peptidase S54	B	Integral membrane	Integral membrane protease	161	non-detected
SLIV_09985		D6EQ65	Integral membrane protein - Peptidase S8, subtilisin-related protein (IPR015500)	B	Integral membrane	Integral membrane protease	7	13
SLIV_10025		A0A076LVS5	Integral membrane protein - T7SS peptidase S8A, mycosin-1, component of T7S export system	B	Integral membrane	Integral membrane protease	non-detected	non-detected
SLIV_10150		A0A076LVX4	Integral membrane protein - Putative zinc metalloprotease (EC 3.4.24.-)	B	Integral membrane	Integral membrane protease	36	30
SLIV_10535	ftsH3	D6ERI2	Integral membrane protein - ATP-dependent zinc metalloprotease FtsH3	B	Integral membrane	Integral membrane protease	137	non-detected
SLIV_12635		A0A076M3M9	Integral membrane protein - HtrA2 protease	B	Integral membrane	Integral membrane protease	52	38
SLIV_14135		A0A076M0I7	Integral membrane protein - D-alanyl-D-alanine carboxypeptidase	B	Integral membrane	Integral membrane protease	28	17
SLIV_14370		D6ECS4	Integral membrane protein - Peptidase M23	B	Integral membrane	Integral membrane protease	34	46
SLIV_15225	htpX2	D6EFH4	Integral membrane protein - Protease HtpX homolog (EC 3.4.24.-)	B	Integral membrane	Integral membrane protease	13	non-detected
SLIV_15375		D6EFK4	Integral membrane protein - Peptidase M48-like protein	B	Integral membrane	Integral membrane protease	88	non-detected
SLIV_15520		D6EFN2	Integral membrane protein - Type IV peptidase	B	Integral membrane	Integral membrane protease	133	non-detected
SLIV_17590		D6EK54	Integral membrane protein - HtrB protease	B	Integral membrane	Integral membrane protease	132	34
SLIV_17850		D6EL13	Integral membrane protein - Protease PrsW (IPR026898)	B	Integral membrane	Integral membrane protease	103	non-detected
SLIV_18015		D6EL41	Integral membrane protein - Peptidase	B	Integral membrane	Integral membrane protease	111	non-detected
SLIV_18435		A0A076M0K2	Integral membrane protein - HtrA3 protease	B	Integral membrane	Integral membrane protease	41	16
SLIV_18995		D6EME5	Integral membrane protein - Peptidase S54, rhomboid family	B	Integral membrane	Integral membrane protease	48	non-detected
SLIV_20305		A0A076M7Q4	Integral membrane protein - CAAX amino terminal protease (IPR003675)	B	Integral membrane	Integral membrane protease	non-detected	non-detected
SLIV_20390		D6EQF8	Integral membrane protein - Transpeptidase	B	Integral membrane	Integral membrane protease	18	23
SLIV_20450		D6EQH0	Integral membrane protein - Peptidase S1C	B	Integral membrane	Integral membrane protease	32	18
SLIV_20750	ftsH	A0A076M899	Integral membrane protein - ATP-dependent zinc metalloprotease FtsH (EC 3.4.24.-)	B	Integral membrane	Integral membrane protease	1	70
SLIV_24765		D6ED20	Integral membrane protein - Peptidase M48-like protein (IPR001915)	B	Integral membrane	Integral membrane protease	20	non-detected
SLIV_26705	htpX1	D6EHJ9	Integral membrane protein - Protease HtpX homolog (EC 3.4.24.-)	B	Integral membrane	Integral membrane protease	77	non-detected
SLIV_27010		D6EIW4	Integral membrane protein - Peptidase S54, rhomboid (IPR002610)	B	Integral membrane	Integral membrane protease	72	non-detected
SLIV_27420		D6EJ46	Integral membrane protein - Peptidase S16	B	Integral membrane	Integral membrane protease	63	non-detected
SLIV_29485		A0A076M8K8	Integral membrane protein - Peptidase	B	Integral membrane	Integral membrane protease	67	non-detected
SLIV_29705		D6ENQ2	Integral membrane protein - T7SS peptidase S8A, mycosin-1, component of T7S export system	B	Integral membrane	Integral membrane protease	non-detected	non-detected
SLIV_30915		D6EQX4	Integral membrane protein - CAAX amino terminal protease (IPR003675)	B	Integral membrane	Integral membrane protease	90	non-detected
SLIV_32295		D6ETV7	Integral membrane protein - Peptidase M48-like protein	B	Integral membrane	Integral membrane protease	78	non-detected
SLIV_34270		A0A076MFT9	Integral membrane protein - Protease	B	Integral membrane	Integral membrane protease	143	50
SLIV_34745		D6ED82	Integral membrane protein - Peptidase M48 (IPR001915)	B	Integral membrane	Integral membrane protease	96	non-detected
SLIV_35225		D6EDH9	Integral membrane protein - Peptidase M23 (IPR016047)	B	Integral membrane	Integral membrane protease	89	non-detected
SLIV_01065		A0A076LX67	Secreted protein (Sec) - Peptidase S33 tripeptidyl aminopeptidase-like protein	X	Extracellular	Secreted protease	non-detected	non-detected
SLIV_01140		D6ESW7	Secreted protein (Sec) - Extracellular small neutral protease	X	Extracellular	Secreted protease	141	non-detected
SLIV_01290		A0A076LX96	Secreted protein (Tat) - Metallopeptidase	X	Extracellular	Secreted protease	106	77
SLIV_02005		A0A076M157	Secreted protein (Sec) - Peptidase S1A, chymotrypsin family	X	Extracellular	Secreted protease	163	non-detected
SLIV_02150	snpA	D6EVR4	Secreted protein (Sec) - Extracellular small neutral protease (EC 3.4.24.77)	X	Extracellular	Secreted protease	non-detected	non-detected
SLIV_02380		D6EVV8	Secreted protein (Sec) - Peptidase S1A, streptogrisin	X	Extracellular	Secreted protease	non-detected	non-detected
SLIV_03015		A0A076LS97	Secreted protein (Sec) - Protease	X	Extracellular	Secreted protease	144	non-detected
SLIV_03345		D6EC44	Secreted protein (Sec) - Peptidase S8, subtilisin-related protein	X	Extracellular	Secreted protease	non-detected	non-detected
SLIV_03400		not updated/annotated yet in Uniprot	Secreted protein (Sec) - Peptidase S8, subtilisin-related (IPR015500)	X	Extracellular	Secreted protease	non-detected	non-detected
SLIV_03405		not updated/annotated yet in Uniprot	Secreted protein (Sec) - Putative secreted peptidase	X	Extracellular	Secreted protease	non-detected	non-detected
SLIV_03670		D6ECA9	Secreted protein (Sec) - Peptidase S1, PA clan (IPR009003)	X	Extracellular	Secreted protease	non-detected	non-detected
SLIV_04140		A0A076LUU8	Secreted protein (Sec) - Endopeptidase, NLPC/P60 domain (IPR000064)	X	Extracellular	Secreted protease	47	40
SLIV_04650		D6EF40	Secreted protein (Sec) - Peptidase containing LysM_dom (IPR018392) and Peptidase M23 (IPR016047) domains	X	Extracellular	Secreted protease	104	9
SLIV_04825		A0A076LZ58	Secreted protein (Sec) - Carboxypeptidase	X	Extracellular	Secreted protease	122	71
SLIV_04830		A0A076M2N8	Secreted protein (Sec) - Metallopeptidase	X	Extracellular	Secreted protease	30	14
SLIV_05375		A0A076LVL5	Secreted protein (Sec) - Peptidase M64, IgA (IPR019026) family protease	X	Extracellular	Secreted protease	non-detected	non-detected
SLIV_05470		A0A076LTK4	Secreted protein (Sec) - Esterase	X	Extracellular	Secreted protease	86	4
SLIV_06030		A0A076LW00	Secreted protein (Sec) - Peptidase	X	Extracellular	Secreted protease	160	non-detected
SLIV_07140		A0A076M0H8	Secreted protein (Sec) - Esterase	X	Extracellular	Secreted protease	83	7
SLIV_07480		D6EKS6	Secreted protein (Tat) - Carboxypeptidase	X	Extracellular	Secreted protease	94	28
SLIV_07590		A0A076M0T5	Secreted protein (Sec) - Peptidase S1A, chymotrypsin family	X	Extracellular	Secreted protease	57	2
SLIV_07925	tap1	D6ELR4	Secreted protein (Sec) - Secreted protease (Tripeptidyl aminopeptidase) (EC 3.4.14.-)	X	Extracellular	Secreted protease	124	non-detected
SLIV_08230		A0A076M189	Secreted protein (Sec) - Enodpeptidase, NLPC/P60 domain (IPR000064)	X	Extracellular	Secreted protease	non-detected	non-detected
SLIV_09045		A0A076LVA7	Secreted protein (Sec) - Protease	X	Extracellular	Secreted protease	167	non-detected
SLIV_09050		A0A076LXS5	Secreted protein (Sec) - Protease	X	Extracellular	Secreted protease	non-detected	non-detected
SLIV_09410		D6EP33	Secreted protein (Sec) - Peptidase	X	Extracellular	Secreted protease	33	3
SLIV_09505		D6EP52	Secreted protein (Sec) - Serine protease	X	Extracellular	Secreted protease	112	non-detected
SLIV_09625		D6EP75	Secreted protein (Sec) - Peptidase S1, PA clan (IPR009003)	X	Extracellular	Secreted protease	66	29
SLIV_09630		D6EP76	Secreted protein (Tat) - Peptidase S1, PA clan (IPR009003)	X	Extracellular	Secreted protease	79	41
SLIV_09640		D6EP78	Secreted protein (Sec) - Zinc metalloprotease	X	Extracellular	Secreted protease	165	non-detected
SLIV_10325		D6EQD3	Secreted protein (Sec) - Peptidase	X	Extracellular	Secreted protease	115	27
SLIV_10435		A0A076M298	Secreted protein (Sec) - Peptidase	X	Extracellular	Secreted protease	non-detected	non-detected
SLIV_11270		D6ET24	Secreted protein (Tat) - Neutral zinc metalloprotease	X	Extracellular	Secreted protease	166	non-detected
SLIV_11275		D6ET25	Secreted protein (Sec) - Neutral zinc metalloprotease	X	Extracellular	Secreted protease	157	51
SLIV_11890		D6EUJ2	Secreted protein (Sec) - Putative endopeptidase, NLPC/P60 domain containing protein (IPR000064)	X	Extracellular	Secreted protease	148	non-detected
SLIV_12365		A0A076M6Z2	Secreted protein (Sec) - Lon protease (IPR027065)	X	Extracellular	Secreted protease	49	58
SLIV_13170	lieB1	A0A076M3T6	Secreted protein (Sec) - Peptidase, Leupeptin-inactivating enzyme 2	X	Extracellular	Secreted protease	152	non-detected
SLIV_13465		D6EXP9	Secreted protein (Sec) - Secreted Peptidase S1, PA clan (IPR009003)	X	Extracellular	Secreted protease	non-detected	72
SLIV_14380		D6ECS6	Secreted protein (Sec) - Enodpeptidase, NLPC/P60 domain (IPR000064)	X	Extracellular	Secreted protease	64	12
SLIV_14395		D6EDW5	Secreted protein (Sec) - Enodpeptidase, NLPC/P60 domain (IPR000064)	X	Extracellular	Secreted protease	46	25
SLIV_14975		A0A076M0Y6	Secreted protein (Tat) - Secreted Endopeptidase, NLPC/P60 domain (IPR000064)	X	Extracellular	Secreted protease	109	26
SLIV_15325	lieA	A0A076M4W0	Secreted protein (Sec) - Peptidase, Leupeptin-inactivating enzyme 1	X	Extracellular	Secreted protease	116	57
SLIV_15460		A0A076M8W3	Secreted protein (Sec) - Enodpeptidase, NLPC/P60 domain (IPR000064)	X	Extracellular	Secreted protease	17	11
SLIV_17180		D6EJX3	Secreted protein (Sec) - Proteinase	X	Extracellular	Secreted protease	150	non-detected
SLIV_17370		A0A076LZW9	Secreted protein (Sec) - Endopeptidase, NLPC/P60 domain (IPR000064)	X	Extracellular	Secreted protease	84	35
SLIV_17860		D6EL15	Secreted protein (Sec) - Cell wall peptidase	X	Extracellular	Secreted protease	21	8
SLIV_18575		D6EM59	Secreted protein (Sec) - Peptidase	X	Extracellular	Secreted protease	non-detected	non-detected
SLIV_20585		D6EQJ7	Secreted protein (Sec) - Proteinase	X	Extracellular	Secreted protease	93	48
SLIV_20930		A0A076MC09	Secreted protein (Sec) - Peptidase	X	Extracellular	Secreted protease	146	non-detected
SLIV_21650		D6ES66	Secreted protein (Sec) - Peptidase (IPR008757)	X	Extracellular	Secreted protease	non-detected	non-detected
SLIV_22865		A0A076M538	Secreted protein (Sec) - Carboxy-terminal processing protease	X	Extracellular	Secreted protease	75	32
SLIV_23025		D6EWD3	Secreted protein (Sec) - Lon protease-like protein	X	Extracellular	Secreted protease	59	24
SLIV_23095		D6EWE8	Secreted protein (Tat) - Peptidase M6, InhA family protein	X	Extracellular	Secreted protease	51	19
SLIV_23580		A0A076M9R5	Secreted protein (Sec) - Metallopeptidase, catalytic domain (IPR024079) containing protein	X	Extracellular	Secreted protease	non-detected	non-detected
SLIV_23870	ptp	D6EXZ2	Secreted protein (Sec) - Prolyl tri/tetrapeptidyl aminopeptidase (EC 3.4.11.-) (Tripeptidyl aminopeptidase)	X	Extracellular	Secreted protease	15	15
SLIV_24490		D6ECW3	Secreted protein (Sec) - Peptidase S8, subtilisin-related	X	Extracellular	Secreted protease	108	47
SLIV_25105		D6EEC9	Secreted protein (Sec) - Protein with Alpha/Beta hydrolase fold (IPR029058) and Peptidase S33 tripeptidyl aminopeptidase-like, C-terminal (IPR013595)	X	Extracellular	Secreted protease	130	20
SLIV_25315		D6EEH2	Secreted protein (Sec) - Metalloproteinase	X	Extracellular	Secreted protease	non-detected	non-detected
SLIV_25470		D6EEK1	Secreted protein (Sec) - Peptidase	X	Extracellular	Secreted protease	126	45
SLIV_27025		D6EIW7	Secreted protein (Sec) - Protein with Endopeptidase, NLPC/P60 domain (IPR000064)	X	Extracellular	Secreted protease	19	5
SLIV_27030		D6EIW8	Secreted protein (Sec) - Endopeptidase, NLPC/P60 domain containing protein (IPR000064)	X	Extracellular	Secreted protease	125	82
SLIV_27975		D6EKH0	Secreted protein (Sec) - Zinc-binding carboxypeptidase	X	Extracellular	Secreted protease	145	62
SLIV_28595		D6ELJ8	Secreted protein (Sec) - Subtilisin-like proteiase	X	Extracellular	Secreted protease	100	60
SLIV_29015	sprB	D6EMJ7	Secreted protein (Tat) - Serine protease (Streptogrisin-B) (EC 3.4.21.81)	X	Extracellular	Secreted protease	128	non-detected
SLIV_29865		D6ENT4	Secreted protein (Sec) - Protein containing transpeptidase activity (IPR005490)	X	Extracellular	Secreted protease	99	non-detected
SLIV_30605		A0A076MDS3	Secreted protein (Tat) - Peptidase_C39 like family	X	Extracellular	Secreted protease	107	66
SLIV_31000		D6EQZ1	Secreted protein (Sec) - Peptidase S8, subtilisin-related	X	Extracellular	Secreted protease	non-detected	non-detected
SLIV_31595		D6ESB6	Secreted protein (Sec) - Enodpeptidase, NLPC/P60 domain (IPR000064)	X	Extracellular	Secreted protease	147	non-detected
SLIV_31665	lieB2	A0A076M9N4	Secreted protein (Sec) - Peptidase, Leupeptin-inactivating enzyme 2	X	Extracellular	Secreted protease	non-detected	non-detected
SLIV_34170		D6EYC7	Secreted protein (Tat) - Protease	X	Extracellular	Secreted protease	164	43
SLIV_35785		D6EEY4	Secreted protein (Sec) - Peptidase S8A, SAM-P45	X	Extracellular	Secreted protease	non-detected	non-detected
SLIV_11170		A0A076M2T6	Secreted protein (Sec) - Zinc D-Ala-D-Ala carboxypeptidase (EC 3.4.17.14)	P	Extracellular (peptidoglycan associated)	Secreted protease	159	non-detected
SLIV_20730		A0A076MBY3	Secreted protein (Sec) - D-alanyl-D-alanine carboxypeptidase	P	Extracellular (peptidoglycan associated)	Secreted protease	102	39
SLIV_30780		D6EQU5	Secreted protein (Sec) - D-alanyl-D-alanine dipeptidase (D-Ala-D-Ala dipeptidase) (EC 3.4.13.22)	P	Extracellular (peptidoglycan associated)	Secreted protease	158	54
SLIV_07595		D6EKU8	Secreted protein (Tat) - Esterase	X,V	Extracellular, Extracellular vesicle	Secreted protease	54	6
SLIV_22430		D6EUV9	Secreted protein (Sec) - Esterase	X,V	Extracellular, Extracellular vesicle	Secreted protease	42	1
SLIV_31645	tap2	D6ESC6	Secreted protein (Sec) - Tripeptidyl aminopeptidase	X,V	Extracellular; Extracellular vesicle	Secreted protease	62	21
SLIV_12480		D6EW12	Secreted Lipoprotein (Sec) - Peptidase S33 tripeptidyl aminopeptidase-like	E	Secreted Lipoprotein	Secreted protease	155	non-detected
SLIV_12485		D6EW13	Secreted Lipoprotein (Sec) - Peptidase S33 tripeptidyl aminopeptidase-like protein	E	Secreted Lipoprotein	Secreted protease	58	36
SLIV_17030		D6EIS9	Secreted Lipoprotein (Sec) - Peptidase M1, alanine aminopeptidase/leukotriene A4 hydrolase (IPR001930)	E	Secreted Lipoprotein	Secreted protease	80	74
SLIV_26855		D6EIT3	Secreted Lipoprotein (Sec) - HtrA1 protease	E	Secreted Lipoprotein	Secreted protease	138	non-detected
