# Supplementary material for: Multi-Omics and Targeted Approaches to Determine the Role of Cellular Proteases in Streptomyces Protein Secretion
Source: Front Microbiol. 2018 Jun 4;9:1174. doi: 10.3389/fmicb.2018.01174 (PMC5994538; doi:10.3389/fmicb.2018.01174)
Supplement: Supplementary file 2 [file Table_2.XLSX]

## Sheet: Table S3
Table S3: Proteins identifed by mass spectrometry					Protein quantitative values (iBAQ)
GeneID	Uniprot Acc.	SToPSdb Localization (Letter)	SToPSdb Localization (Full name)	Protein name	TK24.WT_rep1	TK24.WT_rep2	TK24.WT_rep3	TK24.WT_rep4	TK24.WT_rep5	TK24.WT_rep6	TK24.WT_rep7	delta.lon_rep1	delta.lon_rep2	delta.lon_rep3	delta.lon_rep4	delta.lon_rep5	delta.lon_rep6	delta.lon_rep7	delta.11270_rep1	delta.11270_rep2	delta.11270_rep3	delta.11270_rep4	delta.11275_rep1	delta.11275_rep2	delta.11275_rep3	delta.11275_rep4	delta.ftsH3_rep1	delta.ftsH3_rep2	delta.ftsH3_rep3	delta.ftsH3_rep4	delta.ftsH3_rep5	delta.ftsH_rep1	delta.ftsH_rep2	delta.ftsH_rep3	delta.ftsH_rep4	delta.ftsH_rep5	delta.tap2_rep1	delta.tap2_rep2	delta.tap2_rep3	delta.tap2_rep4	delta.tap2_rep5	delta.tap2_rep6	delta.12485_rep1	delta.12485_rep2	delta.12485_rep3	delta.12485_rep4	delta.12485_rep5	delta.04650_rep1	delta.04650_rep2
SLIV_13770	D6ECF3	A	Cytoplasmic	Acetyl-/propionyl-coenzyme A carboxylase alpha chain (EC 6.3.4.14)	19269	29048	26702	33046	29865	39930	26969	28739	30334	26820	19092	31797	67843	33414	23248	15233	31518	19808	7131	4143.1	10181	0	15832	7428.3	23397	20249	27613	40252	45889	35587	65561	109590	18003	19717	0	23743	0	19276	10501	7483.5	11218	0	21459	35388	17544
SLIV_09875	A0A076M5H5	A	Cytoplasmic	Histidine kinase	0	0	0	531.83	0	918.26	1510.9	0	0	0	0	0	2002.9	0	0	0	0	1430.8	536.2	0	0	0	783.55	0	0	69480	0	37598	16715	16416	38225	3540.5	96521	0	34752	107150	96885	53172	41655	8550.4	33404	48591	39568	42857	29296
SLIV_10935	D6ERQ9	F1,V	Peripheral plasma membrane protein facing the cytoplasm, Extracellular vesicle	Ketol-acid reductoisomerase (EC 1.1.1.86) (Acetohydroxy-acid isomeroreductase) (Alpha-keto-beta-hydroxylacyl reductoisomerase)	6551.5	1410.7	2600.6	0	0	41503	0	97677	191600	199710	269180	139540	766150	321690	11834	0	0	0	1527.1	0	7858.4	68790	0	5241.5	28504	0	20229	1000900	1141600	1827300	5373400	2280200	25969	44239	91355	111760	243020	102380	60711	55336	111740	364920	33015	15118	0
SLIV_15025	A0A076M0Z6	F1	Peripheral plasma membrane protein facing the cytoplasm	Elongation factor Tu (EF-Tu)	1880600	625410	1445800	2944800	2776400	5929100	5546500	12488000	7758800	4069500	6378300	4128200	28439000	13650000	2073300	1944800	4296600	2429300	1173000	423550	1541000	3965600	1878500	529660	4171600	4297300	4086000	37755000	41039000	41302000	89252000	74539000	5163100	3070000	3718900	8099800	10266000	3158700	3790900	794610	3748600	11669000	4432600	2833500	1759500
SLIV_15750	D6EGX3	A	Cytoplasmic	Potential cold shock protein 1	11534000	26924000	11663000	18376000	19854000	58251000	97070000	75460000	21518000	21507000	38035000	37357000	83768000	15587000	10222000	36455000	63171000	40829000	4744000	1774900	31738000	10036000	5982200	2563300	9179400	10530000	12191000	46289000	90541000	52576000	74297000	199820000	10599000	10862000	9659100	11995000	18887000	8059600	7235700	2250400	5196100	26176000	8031200	8944400	4545100
SLIV_17100	A0A076M9M5	B	Integral membrane	Integral membrane protein - Hydrolytic protein	614480	1027900	673850	845660	984480	1065700	1068700	1257900	0	741620	811480	0	1842700	1137900	1381600	1196800	1825600	1111000	951060	627000	1243500	1825400	590800	423980	1075400	1397300	1047100	380570	251950	310390	418570	404460	763440	0	0	935650	934530	462300	646220	0	562680	1092200	526020	443220	294350
SLIV_22470	A0A076M2V9	B	Integral membrane	Integral membrane protein with Cell envelope-related transcriptional attenuator domain (IPR004474) and Putative LytR/CpsA/Psr regulator, C-terminal domain (IPR027381)	189590	195980	177560	282170	440720	276230	416080	378200	230600	115600	182040	137560	925410	396490	286970	246460	610600	382670	261400	87136	265400	663340	172900	71992	309890	335980	411250	157550	89842	89772	225670	346740	261700	159070	130200	347120	410900	217300	200310	45740	117970	350640	281480	160420	86672
SLIV_28040	D6EKI3	F1	Peripheral plasma membrane protein facing the cytoplasm	Transketolase (EC 2.2.1.1)	43729	6476.6	15485	39778	57545	85673	72216	185520	54929	89288	74715	101000	418990	292200	10662	21281	17611	0	21109	8537.1	26770	28362	22779	4790.4	44087	24943	50639	1017200	1156200	937350	2302000	1968700	56554	36978	53166	155970	79610	21390	27675	20276	55746	190550	73682	32425	31144
SLIV_00465	D6ERC7	A	Cytoplasmic	Uncharacterized protein	12996	8233.6	14507	22481	33718	27640	56750	28515	15964	0	7447	0	86068	86410	10609	0	20424	8465.5	0	0	13558	13274	12431	3292.9	18218	49581	23309	109770	244530	152980	543460	385840	44325	11352	11738	0	0	9277.5	13531	0	9900.9	0	0	37555	18198
SLIV_00825	D6ESQ3	A	Cytoplasmic	Glyoxalase/Bleomycin resistance protein/Dihydroxybiphenyl dioxygenase (IPR029068)	0	0	0	0	0	152960	76715	124280	236700	145750	178850	139720	365080	169460	26446	0	0	0	0	15694	23412	73074	0	0	0	0	0	1196500	1565400	2011400	3627700	1598700	0	104340	102860	130500	174820	48769	0	17719	85428	145870	18480	0	0
SLIV_00915	A0A076LX52	X	Extracellular	Secreted protein (Tat) - Peptide/nickel binding protein, MppA-type (IPR030678)	39639	60994	56755	79838	189590	272140	209010	26572	132290	17617	44936	0	0	164810	0	0	0	0	0	18556	0	0	0	7007.2	0	0	49220	4955.9	0	0	0	0	27085	55206	12409	49145	0	22999	0	7749.5	0	0	0	0	0
SLIV_01030	D6ESU5	X	Extracellular	Secreted protein (Tat) - Protein with Lysyl oxidase domain (IPR001695)	52077000	36442000	40792000	57420000	75627000	75251000	95531000	84636000	39593000	15122000	42794000	28531000	87740000	83152000	77042000	50076000	111660000	72195000	69898000	29289000	58655000	106810000	37389000	23651000	48252000	51051000	84892000	17426000	10285000	9637900	18237000	22137000	100700000	47888000	42553000	110790000	110990000	44550000	67478000	21261000	51988000	121150000	64738000	24078000	10659000
SLIV_01080	D6ESV5	A	Cytoplasmic	Calcium binding protein	0	0	0	0	0	156490	0	0	0	23934	0	0	37097	0	6571.5	0	0	0	0	0	0	0	0	0	22973	8493.2	0	1921700	2412400	3945400	5611700	3451200	24659	0	26833	20492	58660	0	31056	20520	13329	72757	0	0	0
SLIV_01150	A0A076M0P0	X	Extracellular	Secreted protein (Tat) - Endo-beta-N-acetylglucosaminidase H (EC 3.2.1.96)	205230	216940	240430	343820	434650	250060	139170	1117600	670950	379570	236010	251170	2346100	731360	374940	155020	361760	293850	202580	66906	238820	377420	385230	108770	570220	452010	624490	885140	476800	68467	649220	981630	513200	232450	262640	116400	178090	382830	367120	192680	51498	836760	548970	518550	358430
SLIV_01155	D6ESX0	A	Cytoplasmic	LmbE family protein (Uncharacterized protein)	12696	0	0	37259	27984	0	47121	0	45600	33516	61756	44112	100830	43398	18475	0	0	0	0	0	0	0	0	8520.7	0	0	5999.3	164880	164110	208250	339470	231410	0	26597	0	33231	0	0	24150	0	0	0	0	3347.1	0
SLIV_01165	D6ESX2	A	Cytoplasmic	Isomerase	0	0	0	0	0	0	0	0	0	0	0	0	0	0	0	0	0	0	0	0	0	0	0	0	0	0	0	91396	177280	226120	374250	280440	0	7171.8	0	27426	0	6415.3	0	0	0	0	0	0	0
SLIV_01600	D6EUA9	X	Extracellular	Secreted protein (Tat) - Glycoside hydrolase, family 43 (IPR006710)	17015	13795	22526	41960	44940	43217	35705	70167	87863	30802	80005	6991	341250	185480	14327	8184.1	20213	14276	11211	9660.4	13433	24245	16469	10164	58938	27094	62839	163020	93986	101830	298270	202800	39637	65462	68747	124620	116730	35024	63339	26935	38710	200690	69130	24209	12243
SLIV_01755	D6EUE0	F1	Peripheral plasma membrane protein facing the cytoplasm	Glyceraldehyde-3-phosphate dehydrogenase (EC 1.2.1.-)	18184	16141	9416.9	18075	24621	18028	49945	274920	170390	107400	140750	89912	393550	126270	33659	12975	9060.2	0	0	13451	27614	203410	10478	0	116870	70061	85728	484080	534330	259650	770320	1100900	38276	81246	50579	198550	130680	21458	44025	29790	20506	117120	125300	12894	99601
SLIV_01760	D6EUE1	A	Cytoplasmic	Peptidyl-prolyl cis-trans isomerase (PPIase) (Putative PpiA homologue) (EC 5.2.1.8)	1569000	2997700	905800	3505600	2978400	10105000	5644200	5780600	9269800	6805900	11949000	6410700	26381000	4591000	1114500	679210	990370	1526500	182320	314510	1004200	1836900	357760	473560	2691100	1588400	2909800	11972000	14780000	28868000	31283000	32587000	1454800	2331400	3673800	4294200	5343600	2687300	1648300	731190	2146000	6854900	2179400	1208400	367340
SLIV_01900	A0A076LXE3	A	Cytoplasmic	Co-chaperone DjlA 1	0	67165	1079.2	0	0	206440	157460	60626	170460	191080	162620	230950	582910	215660	0	0	0	0	0	0	0	0	693.3	0	1629.3	0	0	476600	989610	828700	1411200	3058000	99858	12642	1902	0	85812	54747	0	0	54704	157970	0	1874.9	2043.9
SLIV_02010	D6EVN4	X	Extracellular	Secreted protein (Tat) - Unknown function	8382.9	6434.2	5879.4	8430.7	11823	22255	17537	16735	17476	9168.2	13073	9445.7	31345	20026	0	33841	55071	7928.4	0	16048	24251	10150	0	24722	10531	29663	23072	30707	28353	19721	141460	52139	79958	15214	15935	26411	60773	13933	15903	5869.2	0	16254	7555.8	19879	0
SLIV_02045	D6EVP1	X	Extracellular	Secreted protein (Sec) - Carbohydrate-binding/sugar hydrolysis domain (IPR006633) with Pectin lyase fold (IPR012334)	282930	203930	230260	300920	375420	477480	800440	690570	444980	193320	199950	141020	1235100	1030700	191050	186970	326060	283640	176130	71057	200230	505580	229170	77689	338640	304030	674940	386380	228350	238780	446890	777100	601080	290390	245730	715820	758560	385150	345950	89970	225450	797260	404750	333780	103110
SLIV_02095	D6EVQ3	A	Cytoplasmic	Phosphoglucomutase (EC 5.4.2.2)	172110	62464	210750	222910	723840	596450	573740	104450	43398	17576	49152	15817	245230	154390	65139	79821	285240	159230	85859	30205	122920	163980	62632	26960	75711	21323	124210	369180	166970	259660	542520	505160	100500	51071	60154	150110	183000	35550	32314	11038	40265	71387	46356	10301	7149.6
SLIV_02290	D6EVU1	A	Cytoplasmic	S-adenosyl-L-methionine dependent methyltransferase, SAV2177 type (IPR006764)	104440	71277	60943	5982.6	52513	130950	0	345370	368480	228070	281730	230820	38079	0	80529	0	0	0	76308	0	82698	0	36277	93317	215850	107800	0	340660	392630	295580	530700	546640	0	0	0	0	0	0	119260	48564	0	0	0	83364	35200
SLIV_02315	D6EVU6	E	Secreted Lipoprotein	Secreted Lipoprotein (Sec) - Binding-protein-dependent transport	1080500	986500	1119500	1505100	2002700	1982400	2083200	1382500	821280	413640	866000	528330	2427000	1285800	482940	512510	1149700	480740	355660	232740	410250	801720	356460	222930	838210	566460	669610	261910	172990	146770	319440	384940	662770	457860	381410	986830	893730	284940	365140	133070	295580	792380	326190	376650	238700
SLIV_02340	A0A076LTW5	E	Secreted Lipoprotein	Secreted Lipoprotein (Sec) - Putative lipoprotein localisation LolA/LolB/LppX-like protein (IPR029046)	107370	38049	89646	127470	169500	307570	186640	60330	85032	77358	151270	88050	420990	264660	196380	118340	332720	260230	153620	65089	138410	380610	79063	0	116790	202700	178100	202960	50678	277220	250590	327670	100730	57360	89570	166690	279540	0	80637	0	147250	285610	0	70552	25651
SLIV_02415	D6EVW6	A	Cytoplasmic	Uncharacterized protein	2668400	563430	0	2861300	5075100	4695900	6057000	7239200	0	4069.4	0	18710	12717000	8016700	0	3470300	8912700	6170300	4889500	0	4065500	8837300	0	1421800	0	0	9352400	0	0	1248600	0	3824100	7590700	0	0	8408800	6315000	2352200	5501900	0	0	9349400	5813600	0	583920
SLIV_02525	D6EVY9	A	Cytoplasmic	2,5-diketo-D-gluconic acid reductase B (EC 1.1.1.274)	0	0	0	0	0	0	0	0	0	0	0	17423	28954	28202	0	0	0	33448	0	0	0	0	0	11050	0	0	31469	537840	459860	435760	908080	902180	19257	13310	14823	27966	0	16332	16088	5575.6	14761	52480	33827	16597	16922
SLIV_02815	D6EX88	A	Cytoplasmic	DNA binding protein (Uncharacterized protein)	34133	22198	28618	45282	32818	0	34000	0	0	25306	41075	27136	88540	79700	0	22299	18951	16835	0	0	0	0	0	0	39461	30503	27579	0	0	119460	259760	346700	0	13785	0	0	0	0	0	0	0	0	31258	0	0
SLIV_02950	D6EXB7	A	Cytoplasmic	DinB/YfiT-like putative metal-dependent hydrolase (IPR027369)	0	0	0	0	0	0	0	0	17953	0	0	0	0	0	0	0	0	0	0	0	0	0	0	0	0	0	0	29584	114960	193570	304890	224040	0	0	0	0	0	0	0	0	0	0	0	0	0
SLIV_03035	D6EXD5	A	Cytoplasmic	Regulatory protein	66342	33590	49085	87475	137470	179280	184460	135130	141420	65610	115250	70191	296210	224710	95047	53504	170540	139630	76767	43091	127470	227400	6306.1	50701	113460	115000	188950	24122	0	22797	31063	17374	0	83992	61674	67698	188930	50687	30007	26514	69146	160940	41994	0	6316.8
SLIV_03045	A0A076LUB5	P	Extracellular (peptidoglycan associated)	Secreted protein (Sec) - N-acetylmuramoyl-L-alanine amidase (domain IPR002502)	128260	132510	143000	216510	453860	230380	388080	531790	440030	196920	371300	166120	987330	776880	217700	170390	404050	161560	217260	99534	290640	420600	159340	69538	351520	252740	371640	98092	55130	31629	106240	119820	421980	181470	208570	366040	479390	192760	375470	64763	204530	560830	200070	125650	24744
SLIV_03130	D6EXF5	X	Extracellular	Secreted protein (Sec) - Alpha/Beta hydrolase fold protein (IPR029058)	2310400	2012900	1642300	2437200	3553000	3496100	3698100	5075700	3759100	2111900	3407100	2294400	8653900	4846100	3995700	2748100	6589000	4594600	3681000	1718500	3737800	8387800	2308700	1452500	3842600	2905600	6068500	1454600	983300	715840	1545500	2100600	4307300	3153200	2787100	5909000	5975700	3380800	2354600	791870	1903200	3997800	2239100	2408000	1171900
SLIV_03135	A0A076LY96	E	Secreted Lipoprotein	Secreted Lipoprotein (Sec) - GerM protein	68352	32500	49897	93572	116750	165180	175020	277880	219320	8155.6	142450	19353	558790	213810	76127	49743	125910	0	32996	22528	65941	113580	99963	29876	162750	163760	152590	136140	81028	88492	0	0	0	113170	0	0	0	0	0	0	0	53761	0	0	0
SLIV_03205	D6EC14	E	Secreted Lipoprotein	Secreted Lipoprotein (Sec) - Iron transport lipoprotein - ABC transporter family (IPR002491)	0	8416.2	0	0	37600	0	88133	114260	176560	150070	204910	131540	520850	212990	58402	1974.5	8085.6	11050	0	10708	39814	13231	0	11756	31255	47098	91803	95358	89564	161690	307660	187940	0	55544	78976	83607	24398	44192	56327	23687	40917	178620	0	0	0
SLIV_03330	A0A076LYB1	X	Extracellular	Secreted protein (Sec) - Protein containing NmrA-like domain	6089.9	9747.3	7507.4	13167	0	23504	0	39345	21497	0	31269	18956	45780	32863	16064	0	14038	12806	0	0	0	0	0	5541.3	0	0	19413	194870	142220	146840	351830	186850	20883	15992	9051.2	34972	32972	18721	28314	9189.4	17365	43266	32724	8351.8	6222.6
SLIV_03820	A0A076LYL1	B	Integral membrane	Integral membrane protein - Membrane protein of unknown function containing Strerol-Sensing domain	276850	286840	295090	422180	477930	374090	475420	409220	303140	0	6392.2	184020	1607500	283170	599220	259330	589760	360830	352910	246440	350660	616950	160080	152670	324470	535020	341830	961090	536040	569870	1037500	598050	208330	193330	145300	282550	241760	134960	286570	163660	191610	355980	173680	175300	136590
SLIV_03890	A0A076LUQ2	A	Cytoplasmic	Dihydroxyacetone kinase subunit DhaK	26046	19440	22821	32706	54143	0	53778	63303	39114	8376.6	23226	0	91742	44556	0	0	0	0	0	0	0	53995	0	0	0	0	0	0	64539	48181	152160	365530	0	14031	0	0	0	0	0	0	4123	0	0	0	0
SLIV_04140	A0A076LUU8	X	Extracellular	Secreted protein (Sec) - Endopeptidase, NLPC/P60 domain (IPR000064)	266520	235250	222600	247690	471540	479320	494050	449040	435990	126460	357180	141790	833140	494250	1292400	295020	684710	335050	259240	130870	304020	565630	763890	123940	311050	346730	494840	35779	32688	0	0	51225	192540	272410	200510	533860	560020	194750	272510	110720	289760	679710	193700	64069	24910
SLIV_04170	D6EDQ1	X	Extracellular	Secreted protein (Sec) - Glycosyl hydrolase	2030.4	0	3840.1	3472.5	5482.5	4980.4	89109	142610	151020	106590	145780	80958	189650	144540	72985	4838.2	11624	37608	7909	753.07	4324.1	90918	4702.4	958.88	22218	7461	19033	4615.9	3208.2	45933	10843	0	8667.2	0	3337.5	0	0	0	133470	275.6	65519	0	0	4292.4	1872.6
SLIV_04245	D6EDR8	A	Cytoplasmic	Isocitrate dehydrogenase [NADP] (EC 1.1.1.42)	108830	68130	54164	92501	87258	134450	93533	543330	352650	237550	389180	251520	1706200	707960	39717	27185	38034	49485	10795	6207.5	21610	77451	66020	11027	113240	178730	152150	1805500	2862500	2032800	5908900	6626200	108410	150330	144590	151230	217600	175590	119220	45804	130560	476040	272430	146320	84301
SLIV_04650	D6EF40	X	Extracellular	Secreted protein (Sec) - Peptidase containing LysM_dom (IPR018392) and Peptidase M23 (IPR016047) domains	796200	642000	572410	1334300	1837900	1408300	2170700	1420900	707900	613880	1298100	909860	2889900	1183700	271980	194190	526010	409480	226110	96318	302340	461090	77159	132390	228830	204830	917550	715350	1132200	656140	1012100	2427400	361820	637790	362630	1005400	1137800	580660	609260	182780	433730	1436200	730930	0	0
SLIV_04700	A0A076M2L5	A	Cytoplasmic	(2E,6E)-farnesyl diphosphate synthase	62294	0	0	8426.4	0	0	0	27283	0	18139	113300	26677	0	0	18486	0	0	0	0	0	0	0	0	0	0	0	0	81265	54949	44213	150940	120860	0	20815	0	0	0	0	30754	9585.5	15520	0	0	0	0
SLIV_04750	D6EF59	A	Cytoplasmic	Nucleotide sugar-1-phosphate transferase	12249	11139	7965.8	8763.4	19848	0	0	16926	52674	13726	34493	8146.4	135870	138400	0	2518.4	0	0	0	1695.7	0	0	0	0	15376	5118.6	32762	1017300	1002300	767470	2604400	2397300	24929	15117	13344	60849	0	10315	17057	17458	20864	59354	36557	32854	39870
SLIV_04765	D6EF63	A	Cytoplasmic	Isopentenyl-diphosphate Delta-isomerase (IPP isomerase) (EC 5.3.3.2) (IPP:DMAPP isomerase) (Isopentenyl pyrophosphate isomerase)	0	0	0	0	0	0	0	25766	26936	86430	13890	0	0	17269	0	0	0	0	0	0	0	0	0	0	4123	0	0	435580	856690	1398600	1831300	1246700	0	5987.2	0	11208	12782	0	0	0	0	0	0	0	0
SLIV_04825	A0A076LZ58	X	Extracellular	Secreted protein (Sec) - Carboxypeptidase	17231	12177	12207	29140	28142	36844	36232	95726	127390	102320	142260	79205	311680	168300	40975	5414.8	17966	27092	9618.2	16455	23456	23489	0	18804	52368	39190	88067	210850	112150	223010	357950	226280	42702	63325	66294	121240	119200	83655	84025	45568	49251	195670	104560	57514	30493
SLIV_04830	A0A076M2N8	X	Extracellular	Secreted protein (Sec) - Metallopeptidase	1785300	1585500	1852000	3256100	4062600	5118800	4654700	6304800	3845600	1297100	3497000	1643900	13698000	9834100	2248600	1882900	5039400	3272800	2064800	1064900	2602500	5109300	2118800	1189700	5117100	2951600	5735500	5274800	4433700	4450000	9826400	8593100	5297400	2754000	2894700	7037100	8542700	4016000	4793600	2184500	5099200	13140000	8116600	2141200	1097400
SLIV_04895	D6EF89	X	Extracellular	Secreted protein (Sec) - Oxidoreductase	41911	56576	19616	79194	83053	125960	98543	228910	212910	111410	132480	69536	267610	173030	241700	43890	130930	137800	90082	80335	171030	257470	65415	89147	205500	152310	280140	28162	0	0	0	0	168810	98594	19954	152640	152570	98112	253290	58671	73260	439100	48207	45387	2800.5
SLIV_04955	D6EFA1	X	Extracellular	Secreted protein (Sec) - Soluble quinoprotein glucose/sorbosone dehydrogenase	6537.7	10061	12484	18967	22379	25768	25984	42687	26257	19086	24521	21645	104440	48239	6483.4	8391.5	14438	7265.1	0	2357.2	7414.7	19031	9323.9	5262.7	27639	21847	22052	48938	51752	41374	129540	106030	25596	18872	18165	38878	34034	13293	17985	8572.2	14313	60665	24644	15310	10525
SLIV_04985	D6EFA7	N	Nucleoid	Transcriptional regulator of the MarR/SlyA family	91944	8751.5	38067	59707	294970	101560	316160	380310	85225	5394.3	421320	5614.3	563390	0	31593	20649	53223	29231	47080	38271	9792.1	35317	184370	11866	9030.9	44382	0	77854	340500	246630	956650	523010	95322	28158	0	0	0	28490	30094	12514	0	0	0	91309	28666
SLIV_05035	A0A076LTA4	B	Integral membrane	Integral membrane protein of unknown function	1351100	2105700	420070	2827800	3335600	2692000	3583700	4950200	5096100	3895600	5141800	3131800	8236100	4627200	2074300	611210	1594400	1782600	484630	804520	1191800	2283200	344400	979800	2789700	2918500	3553900	251600	211400	0	36786	34276	2223400	2022900	2362500	3157100	3253100	1735600	2354800	1374800	387990	3444400	1282200	1220400	179520
SLIV_05200	D6EGJ5	A	Cytoplasmic	Transaldolase (EC 2.2.1.2)	65804	53707	70706	171840	113740	348470	384240	589070	207910	90112	268960	117890	920400	821700	82549	90880	253350	199010	50726	23004	137290	411600	41366	32685	92920	290080	305070	450110	348790	582390	1799600	1383700	303800	165560	251640	544930	426050	227040	323420	45613	195110	545080	385880	164050	120710
SLIV_05285	A0A076M305	E	Secreted Lipoprotein	Secreted Lipoprotein (Sec) - Solute binding lipoprotein	118640	97685	105080	76895	219690	296290	101270	334920	326260	251010	223200	238670	995490	532690	155880	108670	139570	155740	97058	55841	130540	119240	69573	48137	103620	228270	240030	137440	99271	75211	213710	118610	143870	31458	83102	178820	200250	12328	103770	60425	131730	352340	82066	40926	37425
SLIV_05335	D6EGM2	A	Cytoplasmic	Uncharacterized protein	15528	16244	21078	37073	22885	65155	67940	110980	44549	2891.7	24567	818.36	176200	112320	30687	18130	71120	27021	23861	3151.3	14442	32153	16733	3780.5	53124	44013	57790	336920	251630	219340	736640	428190	70419	11028	30300	43499	129090	5781.7	44769	3605	27344	31622	0	57997	12377
SLIV_05385	A0A076LZL8	X	Extracellular	Secreted protein (Sec) - Phosphodiester glycosidase (IPR018711) with Sporulation-related domain (IPR007730)	585500	621200	663660	926060	1129400	1032600	1088500	2364800	1493000	646000	1353200	814050	3270000	1875800	917450	635830	1298000	768560	574070	226780	536220	818760	763120	490970	1365300	1343300	1323700	1905200	947650	1140200	2334200	1903300	1469100	869390	852070	1855400	2169800	754480	1334200	471790	1000800	2804500	1470300	1153700	550630
SLIV_05455	A0A076LZF9	X	Extracellular	Secreted protein (Tat) - Protein possibly involved in signal transduction. ALF stands for Alanine-rich (AL) - conserved Phenylalanine (F)	1493300	1410600	1264200	2549500	3223700	4749300	4391400	3852600	3892900	2281100	3559400	2414400	10609000	6369400	709470	469570	1338500	1237100	469480	426560	871900	2337000	310230	372190	1370900	479210	2099100	5351800	6337200	7118500	14714000	13043000	1916300	1939800	1849800	3191800	4491200	2021500	926970	476560	1051900	2873300	1355700	1030300	532430
SLIV_05465	D6EGP9	X	Extracellular	Secreted protein (Sec) - Unknown function	635070	560350	439220	621030	867090	1519800	418830	326510	701600	441540	976050	689840	3454700	673290	92042	149660	234750	322020	96515	30515	152830	397390	16037	0	249120	198170	329260	214640	270930	329530	521310	2291000	60771	208110	166690	389790	241270	571610	0	34169	46552	103050	347720	350120	24931
SLIV_05470	A0A076LTK4	X	Extracellular	Secreted protein (Sec) - Esterase	3758800	4502500	3677400	6921000	8131600	11816000	12844000	7380900	7895900	5446300	8819800	5303800	19073000	8200500	1724900	1375200	2913200	1955700	652780	813760	1947200	4593700	774190	1205200	4123700	1863300	4031300	13682000	10325000	11699000	20169000	22009000	2953400	3093300	3750000	5269100	6970700	2934000	1883600	1236600	1526100	5334300	1988800	2089100	719960
SLIV_05605	D6EGS7	A	Cytoplasmic	3-oxoacyl-[acyl-carrier-protein] synthase 3 (EC 2.3.1.180) (3-oxoacyl-[acyl-carrier-protein] synthase III) (Beta-ketoacyl-ACP synthase III)	0	0	0	0	0	0	0	0	0	0	0	0	0	0	0	0	0	0	0	0	0	0	0	0	0	0	0	0	0	0	93406	0	0	0	0	0	0	0	0	0	0	0	0	0	0
SLIV_05675	D6EGU1	A	Cytoplasmic	Putative oxidoreductase (EC 1.-.-.-)	0	0	0	0	0	0	0	0	0	8976.7	0	0	101460	0	0	0	3987.8	0	0	0	109170	0	0	0	0	0	0	476450	379870	219550	401140	719810	0	3707.5	0	0	0	18033	0	0	0	0	0	0	0
SLIV_05705	D6EGU7	X	Extracellular	Secreted protein (Sec) - Uncharacterized protein	172670	237780	146770	248610	281550	268580	337560	369220	287200	428570	286040	242460	627890	423620	269760	222530	415520	300830	178320	129090	220420	353460	136300	161690	472530	544230	499520	1979900	1528100	1330800	2248800	2356900	335610	235320	225450	436110	395900	311060	289720	145790	240060	576410	357680	186560	72750
SLIV_05725	D6EGV1	A	Cytoplasmic	Putative pterin-4-alpha-carbinolamine dehydratase (PHS) (EC 4.2.1.96) (4-alpha-hydroxy-tetrahydropterin dehydratase) (Pterin carbinolamine dehydratase)	18954	0	0	20872	0	0	0	29000	123990	94530	189690	46899	393500	0	0	0	0	0	15721	0	0	132750	61630	15693	76435	150960	112660	2479600	2531900	1543200	4146500	3640900	194620	76172	122740	441540	260200	229890	184970	83758	195260	429960	316340	179870	152000
SLIV_05770	D6EGW0	A	Cytoplasmic	Peroxiredoxin OsmC (IPR019904)	0	0	0	19909	0	0	0	0	0	0	0	143350	0	0	0	0	0	0	0	0	0	0	0	0	0	0	0	454560	1091600	786050	1472300	3054900	0	0	0	0	0	36864	0	0	0	142270	36229	0	0
SLIV_05920	D6EI37	A	Cytoplasmic	Gas vesicle synthesis protein	3242.9	0	0	0	0	18406	20686	8058.1	4015	0	22337	0	13926	8207.3	0	0	5722.8	0	0	0	0	10081	0	0	0	4400.5	0	38498	79395	105700	177580	123290	0	1447.3	0	5937.8	0	0	0	0	0	0	0	0	0
SLIV_05960	D6EI45	A	Cytoplasmic	Glyoxalase/Bleomycin resistance protein/Dihydroxybiphenyl dioxygenase (IPR029068)	11120	0	44553	41216	65945	46509	77649	177470	93216	70135	123100	84110	217810	157600	83162	65397	149150	114670	71187	34915	44060	105130	55208	43264	50633	176450	138360	428780	185250	390760	678470	298590	107650	73644	65477	126240	143830	35745	117930	43850	94603	225720	120260	120550	75725
SLIV_05985	D6EI50	A	Cytoplasmic	Acyl-peptide hydrolase	0	0	0	0	0	17322	0	0	0	0	0	0	0	16728	0	0	0	0	0	0	0	0	313.3	0	0	0	0	69785	69112	90797	194250	110340	0	0	0	0	0	0	399.87	0	0	0	0	0	0
SLIV_05990	D6EI51	A	Cytoplasmic	Peptidase M20 (IPR002933)	6156.6	4421.7	3595.9	4156.6	0	0	0	17956	7842.2	0	0	0	0	0	6346.9	3010.7	5979.9	6293.2	4012.1	0	0	0	0	0	0	6825.1	0	188490	130800	146650	300130	322760	7554.6	0	0	9363.2	0	0	8152.5	0	0	0	0	11020	8525.7
SLIV_06015	D6EI56	N	Nucleoid	Polyketide cyclase/dehydrase (IPR019587)	31947	4292.6	59782	27549	66895	201440	180580	269170	327910	182810	290940	277290	994610	383270	22505	0	56491	38335	0	9520.2	16083	0	0	7975.6	23885	59880	122060	993390	1219500	1231800	2597700	2809600	190010	141750	137410	124870	357630	10605	76648	0	41467	326600	112380	61858	37144
SLIV_06145	D6EI82	B	Integral membrane	Integral membrane protein - Hydrolytic protein	249670	302190	241870	725690	647410	647650	732410	1068200	1161900	913770	1667100	861120	2726800	2750900	559720	130270	823940	801540	162880	215730	483650	1066400	67831	341350	1232200	881970	1378900	706880	575420	731640	1335300	1264900	479370	660370	556380	1362700	1447100	697400	656290	314600	632960	1640700	766030	481290	36467
SLIV_06170	D6EI87	X	Extracellular	Secreted protein (Sec) - Peptide/nickel binding protein, MppA-type (IPR030678)	201420	139580	114860	243780	380600	635680	771140	1873500	1638400	1136300	1961400	1100300	4421900	1902600	374740	188760	403610	356690	158160	104920	215100	506940	114430	103740	361010	391220	618150	470130	636490	601360	1379100	1185900	625520	761110	630830	1430100	1414000	545940	574450	161860	525300	1239400	438430	108880	50757
SLIV_06200	D6EI93	F1	Peripheral plasma membrane protein facing the cytoplasm	Inositol monophosphatase	0	0	0	0	0	0	0	0	0	0	0	0	0	0	0	0	0	0	0	0	0	0	0	0	0	0	0	0	0	70818	102120	51743	0	0	0	0	12722	0	0	0	0	0	0	0	0
SLIV_06340	D6EIC1	X	Extracellular	Secreted protein (Tat) - Protein containing Carbohydrate-binding/sugar hydrolysis domain (IPR006633)/Pectate lyase superfamily protein (IPR024535)	398590	522790	414960	765050	1011900	970520	993760	489980	407190	232600	467550	277620	1081000	762810	180600	124000	292400	228430	84742	92898	173290	428770	90264	97639	337350	204820	455020	557180	422380	449270	1043500	920820	413510	266020	258300	564550	597410	367430	157740	91213	161730	619870	367260	224860	71657
SLIV_06395	D6EID2	X	Extracellular	Secreted protein (Sec) - Gamma-glutamyltransferase	0	0	0	2315.9	1529.1	44684	11666	4373.8	113190	74494	140220	54969	182870	78147	0	0	0	0	0	0	0	47933	0	0	9260.2	0	0	0	0	0	33053	43864	0	39151	63579	28836	25769	0	34249	3303.6	35092	111110	0	0	0
SLIV_06435	D6EIE1	P	Extracellular (peptidoglycan associated)	Secreted protein (Sec) - Amidase	46331	26731	32388	0	3947.9	33765	8619.4	72258	44024	27134	44766	18831	63672	54937	65415	45249	0	75898	65064	41603	77674	147070	32790	8100.9	0	18854	22871	12133	0	24518	29335	11351	0	15390	28944	22756	32197	15644	62426	4607.5	19516	34091	12426	0	0
SLIV_06445	D6EIE3	A	Cytoplasmic	Exodeoxyribonuclease III	0	0	0	0	0	0	0	0	24196	3102.2	0	0	101480	0	0	0	0	0	0	0	0	0	0	3037.5	0	0	0	194210	244940	201920	368330	466690	0	16816	13101	0	0	0	0	2418.3	0	0	0	30295	13181
SLIV_06910	D6EJQ4	A	Cytoplasmic	Allantoinase (EC 3.5.2.5) (Allantoin-utilizing enzyme)	2869000	2980200	2601400	2339800	4606600	0	6099100	3130700	2300000	1329400	2496800	1467000	3564300	2306800	2677900	1804800	4248400	2328000	2293200	1112000	0	0	1027900	734460	0	0	0	0	0	0	0	0	2924300	1721300	1469100	2830900	3656300	938620	890500	383480	628360	1468300	0	9682.3	0
SLIV_07015	D6EJS6	B	Integral membrane	Integral membrane protein - Protein containing von Willebrand factor, type A domain (IPR002035)	211050	189420	178450	372850	490230	534510	689660	468210	389980	268270	357240	305290	805360	465490	338880	177700	362810	258320	153750	101230	192520	429830	75641	82325	357340	221930	442340	387730	116020	233960	438100	708590	225290	202780	180320	349310	370240	250600	209010	59928	160600	316850	164470	229150	67149
SLIV_07020	D6EJS7	B	Integral membrane	Integral membrane protein - Protein homoogous to annotated peptidases	253520	431600	295900	420950	472920	650910	732720	563600	402130	331560	324550	430900	638780	768590	342390	280080	681790	488420	233490	121960	374710	706970	54460	56086	193590	247040	263010	405500	277390	483890	620190	352670	199470	151850	35812	443670	445700	119580	236190	56145	232950	428340	160970	96223	63405
SLIV_07040	D6EJT1	X	Extracellular	Secreted protein (Sec) - Protein containing Rhs repeat-associated core (IPR022385) and YD repeat	49083	79599	59359	110230	148230	114290	121720	4687.8	6564	3776.4	8943.7	12797	6418.1	5478.6	29469	28515	63336	42967	18448	21198	36967	55177	7911.6	10819	41268	5827.5	38874	19478	3064.3	4007.3	13711	14460	5973	2492.9	12984	25925	23379	2945	1866.1	0	4672.9	13654	12692	4483.7	4214.5
SLIV_07045	A0A076M3V3	X	Extracellular	Secreted protein (Sec) - Ser/Thr protein kinase with Concanavalin A-like lectin/glucanase domain (IPR013320)	181750	139540	182480	269860	295270	384830	312390	159800	144320	67460	110310	73132	280020	156570	84799	81367	148780	106380	71555	48325	82877	221220	63392	46216	149440	71833	148540	97909	70412	85587	130860	155300	112130	74707	80015	143120	223980	97605	84285	18172	46846	154110	89851	22401	18017
SLIV_07140	A0A076M0H8	X	Extracellular	Secreted protein (Sec) - Esterase	5342700	4300800	5964800	8860900	11291000	16823000	15652000	4844200	3328700	1291500	3359000	2138200	11519000	6377700	867840	1077900	2911300	1396100	442120	709420	1095900	3145500	821680	868030	3277800	1295000	2685600	10489000	8374500	10052000	20500000	14413000	3329200	2558900	2310400	6358100	7556000	2230900	1452300	628510	1649200	4821500	2072800	1601300	774500
SLIV_07145	D6EKL3	X	Extracellular	Secreted protein (Tat) - Protein of unknown function DUF312 (IPR005506)	10057000	8649300	8757300	14979000	16896000	20469000	20949000	5819200	6029600	3308800	6282100	3518100	16877000	10125000	1952400	1045900	3919400	3159300	1457400	1453800	1869000	4618200	1667300	1959100	4909000	1824000	7551200	10428000	11007000	11646000	25318000	22686000	8080700	4801100	5921800	10914000	13893000	5986300	4007800	1740400	3684700	8495300	5313400	2284200	1419000
SLIV_07150	A0A076LUE1	X	Extracellular	Secreted protein (Tat) - Uncharacterized protein	592700	420920	462840	735490	847650	3300200	6219900	3155100	1065800	1292700	3038700	3973200	10700000	3296100	210010	327550	669250	1679700	195920	163510	315220	1141100	64854	116780	1151700	528050	1329000	325220	1669800	840260	1022000	12552000	587430	1637000	796060	1969700	2097100	4115000	342460	47889	233080	5604800	3690100	463140	180790
SLIV_07245	A0A076M3Y1	E	Secreted Lipoprotein	Secreted Lipoprotein (Sec) - Deacetylase	688400	650950	579030	1138000	1606300	1508100	1664200	2424300	1684600	705970	1385900	905250	4773500	2741300	1238200	841460	1990400	1379200	674470	280740	702630	2033200	556280	372220	3321900	2242400	2296300	262530	243410	353480	607170	511560	955700	887220	681530	1872400	1967200	925990	936390	257820	822410	2538300	1310600	823000	233940
SLIV_07255	D6EKN4	X	Extracellular	Secreted protein (Sec) - Secreted Endonuclease/exonuclease/phosphatase (IPR005135) with PGAP2-interacting domain (IPR027317) - Cell wall related protein	2006100	1899800	1377600	3859500	4203000	4396700	4330500	5838500	4389800	2347900	4650200	2946600	12121000	7612200	2358900	1162500	2261800	2464400	952050	1029800	1589000	3692700	908750	1237700	3749800	2830500	4931900	8932900	6896500	7656600	14870000	13238000	4249200	2342700	2789200	6772300	7573000	4025000	3426900	1407100	2907500	8037900	4627200	2348300	660430
SLIV_07480	D6EKS6	X	Extracellular	Secreted protein (Tat) - Carboxypeptidase	135750	256170	140020	267840	290130	565620	865020	1298600	987470	1076200	1267400	901680	4066200	1906100	269910	165550	378890	323940	127230	135110	321080	1036500	46649	58680	213130	345690	361480	109460	203090	169320	349990	385170	93625	138990	111460	164560	311000	148210	46554	12358	125390	175320	134160	83785	48045
SLIV_07590	A0A076M0T5	X	Extracellular	Secreted protein (Sec) - Peptidase S1A, chymotrypsin family	12584000	12603000	16934000	21568000	24893000	35062000	38606000	47469000	31183000	16727000	33720000	26679000	104630000	53889000	11111000	12490000	25448000	16788000	9079600	6956400	12937000	29823000	12282000	8585000	31931000	16882000	32777000	19213000	13302000	15211000	32716000	35163000	31840000	22648000	22108000	46418000	53178000	25055000	20562000	8505000	17541000	49996000	26557000	16932000	8894300
SLIV_07595	D6EKU8	X,V	Extracellular, Extracellular vesicle	Secreted protein (Tat) - Esterase	3700600	4163600	3774700	7779700	8511300	12686000	12752000	18305000	17476000	10076000	18589000	11439000	45874000	24788000	5559300	3442600	8074500	6206700	2823700	2848200	5893500	11291000	2015100	3741000	12131000	6650100	12815000	6358300	6761900	6647800	14030000	11860000	9696200	9931700	9932800	18536000	19818000	9591800	9708000	5027500	8526900	25608000	8958300	4605200	1667300
SLIV_07615	D6EKV2	X	Extracellular	Secreted protein (Sec) - Unknown function	429940	427930	355180	708340	893870	945100	1012600	882430	438010	240880	546840	331680	1755800	992680	565780	440270	1194000	733000	364010	202180	460840	1023200	320980	164990	647450	599290	753090	282830	326120	249420	492110	602440	601820	392960	343260	1059700	878890	412660	439440	130360	356110	815530	331260	167460	125470
SLIV_07660	D6EKW0	E	Secreted Lipoprotein	Secreted Lipoprotein (Sec) - Aliphatic sulfonates-binding protein (IPR010067)	377810	347380	431880	682360	769600	777480	339870	1715500	1401100	486890	1179700	842790	2866300	2073600	496250	385530	802770	582490	323830	61891	393760	750090	599030	279490	1140000	786660	1143400	379090	539270	577960	997550	739660	1139900	654340	523360	769090	1403700	645940	1318900	588420	1230500	2892000	1561200	819110	343220
SLIV_07760	D6EKY0	A	Cytoplasmic	Dipeptidase	0	0	0	0	0	0	0	0	0	0	0	0	0	0	0	0	0	0	0	0	0	0	0	0	0	0	0	66400	78857	56249	210460	116740	0	0	0	0	0	0	0	0	0	0	0	0	3848.3
SLIV_07790	D6ELN7	X	Extracellular	Secreted protein (Sec) - Solute-binding protein	0	0	0	0	0	0	0	143480	59523	6019.1	101470	68365	379500	133810	0	17862	68690	102150	0	7171.8	18629	58649	0	41312	55365	34935	61601	117400	80662	83154	173770	0	0	41321	70382	76997	77404	15338	76292	0	98076	68816	160290	51177	8042.3
SLIV_07835	D6ELP6	A	Cytoplasmic	Methionine-R-sulfoxide reductase (Oxidoreductase)	0	0	0	30740	0	0	0	0	57672	37789	0	24384	0	0	0	0	0	0	0	0	10795	0	0	0	0	15842	22847	307590	288650	249400	518780	427530	36570	66578	65985	0	24221	35538	0	0	19204	0	19254	0	0
SLIV_07930	D6ELR5	A	Cytoplasmic	Putative heme-dependent peroxidase/Chlorite dismutase (IPR010644)	3310	6990.8	0	13720	24850	51752	34392	28322	124500	91319	129780	74629	378450	109270	0	0	0	0	1374.2	5627.6	12074	43359	0	8930.7	15449	23046	28165	165910	189560	169480	439670	193110	0	42685	65066	109980	106110	81676	93846	8393.5	123350	347140	44678	0	0
SLIV_07990	A0A076M0V5	A	Cytoplasmic	Uroporphyrinogen decarboxylase (UPD) (URO-D) (EC 4.1.1.37)	23340	14386	0	35598	49772	36650	28039	147990	75397	24421	75532	18410	261890	140770	14165	12411	0	15788	8754.6	0	6185.8	21808	17515	6036.6	42717	0	44349	217840	300110	145600	421060	463010	48914	33222	34323	62999	64217	29294	30951	13641	30994	113930	45476	37941	25443
SLIV_08090	A0A076M0X2	E	Secreted Lipoprotein	Secreted Lipoprotein (Sec) - Solute binding lipoprotein	94840	179500	64147	197390	227900	367140	286700	483460	557730	342450	542070	363310	1150400	725830	136900	75819	246440	117760	42581	14463	122750	224710	19228	79595	389640	217010	354720	362240	318980	466440	895960	499220	375660	160860	38583	379680	473080	268100	221060	124640	222350	497090	283960	228920	41634
SLIV_08140	D6ELV9	A	Cytoplasmic	Aconitate hydratase (Aconitase) (EC 4.2.1.3)	11779	13723	10055	34071	16167	48194	38642	197710	253240	216130	288690	139440	722080	306740	32047	7577.3	6888	9313.1	0	885.95	4125.1	22991	5113.9	6000.7	9930.9	20001	51967	557280	746450	546050	1699700	1230300	31638	46579	129750	105860	133900	78195	26920	9500.4	27701	194920	48563	22925	12705
SLIV_08650	D6EMX7	X	Extracellular	Secreted protein (Tat) - Thioredoxin-like protein	17801	10215	6664.5	16069	23867	92786	59985	339390	291650	171380	269450	147600	823340	369450	46456	5119.3	7565.7	12057	0	0	21259	0	0	0	92203	34044	49401	92305	88063	160180	0	0	27197	24378	34568	58608	81071	0	116330	14222	123550	331390	66426	0	0
SLIV_08660	D6EMX9	X	Extracellular	Secreted protein (Sec) - Unknown function	619680	130390	413740	195860	187940	0	211040	379410	241850	136940	173810	72129	0	0	551110	86762	0	188060	482960	271620	98333	1128400	192070	195270	0	834950	673370	235930	0	0	0	0	565640	279350	211070	184490	464120	251880	493640	181580	283290	247780	568630	117250	43563
SLIV_08760	D6EN00	A	Cytoplasmic	Monooxygenase (Uncharacterized protein)	0	0	0	0	0	0	0	0	0	0	0	0	0	0	0	0	0	0	0	0	0	0	0	0	0	0	0	0	39352	0	86179	80657	0	0	0	0	0	0	0	0	0	0	0	0	0
SLIV_08935	A0A076M1K0	B	Integral membrane	Integral membrane protein of unknown function	204560	234310	243650	351450	365100	1017900	892760	492980	707690	546090	713400	519830	1896000	749820	0	144550	235930	106650	0	49021	94190	378360	0	84896	320910	0	245240	250860	385790	358170	339680	265940	452510	547380	502070	675480	1332800	202280	56930	152090	325220	1275000	163490	168590	96409
SLIV_09045	A0A076LVA7	X	Extracellular	Secreted protein (Sec) - Protease	17521	34276	32398	41897	43666	49816	58796	139510	69492	28688	36261	27896	209060	126220	30252	22860	29373	27627	0	3244.9	22342	28234	0	3814.8	32729	41263	55600	110290	100640	76226	294110	124530	79953	26652	46200	55805	131400	32505	19137	0	66598	148100	32314	0	2981.4
SLIV_09260	D6EP03	A	Cytoplasmic	Uncharacterized protein	0	0	0	0	0	0	0	0	0	10286	0	0	99336	0	0	0	0	0	0	0	0	0	0	0	0	0	0	92103	88848	59086	364070	353490	0	0	0	0	0	0	0	0	0	0	0	0	4389.4
SLIV_09285	A0A076M1H1	A	Cytoplasmic	Uncharacterized protein	507160	226320	269820	487520	0	700670	559330	0	176960	205500	457440	49548	822780	171700	427560	0	390130	328330	120500	8050.5	39486	52567	155390	0	312010	316840	1497200	1142000	2196900	1299300	5929000	4971800	0	45342	303700	54291	230470	32150	0	0	0	771550	0	276430	124650
SLIV_09300	A0A076LVE8	A	Cytoplasmic	Uncharacterized protein	41211	557280	254820	410490	763530	0	1193100	406690	0	0	0	178350	532310	91359	0	109130	301000	223120	0	0	75544	0	0	0	230010	27576	291610	1293000	1345900	700850	3059600	0	274330	300020	225140	620140	461650	131560	288990	0	212330	317020	160400	243860	11640
SLIV_09305	D6EP11	A	Cytoplasmic	SuhB protein	0	0	0	6597.1	8551	0	0	45472	83528	78453	22061	14903	313110	21428	0	0	0	0	0	0	0	0	0	2139.4	5692.7	0	0	313860	407910	454750	1060300	700370	0	0	44307	0	0	10294	12632	5890.2	0	83447	8793.5	0	2830.9
SLIV_09310	D6EP12	F1	Peripheral plasma membrane protein facing the cytoplasm	Ferrochelatase (EC 4.99.1.1) (Heme synthase) (Protoheme ferro-lyase)	5918.7	4526.8	0	10591	11964	35861	15500	34435	119860	84773	114850	48136	272490	139660	10242	1966.2	1775.1	13213	0	0	5047.2	14463	0	4182.1	0	22969	29826	340410	447500	389860	794220	581070	7652.7	37918	47315	55137	24782	49658	17098	11503	12720	99297	17193	10867	3580.6
SLIV_09340	D6EP18	A	Cytoplasmic	Hydroxylase (Uncharacterized protein)	0	0	0	0	0	0	4589400	5752500	3977200	1033700	0	1937300	9002400	6031900	0	0	3922600	0	0	0	1371600	2920900	0	0	0	0	4087300	315640	184810	168660	413240	304440	0	1920400	0	3669400	3474600	1578500	15456	5197.3	0	0	0	8803	0
SLIV_09400	D6EP31	A	Cytoplasmic	Phosphocarrier protein HPr	4700200	2789900	2764800	3823500	5531600	13519000	9620500	8278900	11271000	6883700	12069000	6157200	23229000	5512300	1896800	1580800	2941100	1618500	2549700	510530	1464300	6201000	2449200	753410	2613600	2545400	3351800	13991000	11042000	16598000	25581000	18463000	5434200	2474700	6706000	6430900	9563300	3158600	2301900	789000	1887600	7691300	1686200	4811800	2851300
SLIV_09410	D6EP33	X	Extracellular	Secreted protein (Sec) - Peptidase	4187600	4823000	2901900	5187000	5947900	7552000	6942000	5832000	3177200	2796600	3623000	2312100	10547000	4432500	1666000	764710	4070600	1144700	1478600	639140	1732000	4580800	1031100	623250	2167700	1547900	2808200	10211000	2046400	2543300	7414400	5212800	2419600	1552300	1569900	4637200	6189700	518850	3793600	293820	2466200	3620600	2427900	926290	987200
SLIV_09415	D6EP34	A	Cytoplasmic	Protease	0	6057.3	807.12	0	0	5138.8	14270	62921	43792	94520	79636	106150	401280	88799	0	0	0	0	0	0	0	1473.1	0	5335.5	10258	0	0	1260500	1559700	1331600	3180500	2726300	40456	53966	49038	76428	113850	46029	16939	14868	17256	157410	22909	63670	22293
SLIV_09420	D6EP35	A	Cytoplasmic	Zinc protease	0	0	863.84	0	0	7960.9	10715	45530	9842.8	27707	24048	4180.2	86563	29785	0	944.99	0	1942.6	0	0	0	0	0	0	2837.2	9974.1	0	695500	887850	764550	1806000	1198100	87144	74254	23156	31564	109160	10468	14312	6288	13929	24808	6850.4	3090	0
SLIV_09500	D6EP51	A	Cytoplasmic	Uncharacterized protein	0	41491	0	0	51284	193510	167700	278830	0	207880	250830	142160	408660	0	103960	0	32744	42431	13419	16436	44183	83174	0	25811	0	68371	104860	420930	421450	457400	819050	1086600	160330	155770	161080	213690	374530	84771	133050	0	89726	208200	35895	0	0
SLIV_09510	D6EP53	A	Cytoplasmic	RNA polymerase sigma factor SigA (SCO5820 homologue)	95725	142160	137400	178760	346420	295540	364440	241100	117580	62823	103960	71111	478270	242960	150260	124990	307360	184590	60757	26818	71104	207270	67612	40865	107140	209900	115980	315660	345230	174890	562790	555220	220980	93240	115140	219250	257550	63291	117230	41881	65547	281230	117620	108160	70815
SLIV_09585	A0A076LY16	A	Cytoplasmic	Protein containing TerD domain (IPR003325) - Putative stress response protein	129490	116190	191830	369530	307610	419110	372120	779840	692330	324570	652750	457520	1827600	851140	21223	152050	334150	156380	0	6844.2	99418	198610	73893	71508	553530	180160	342650	5119600	5205700	3418600	7169400	9017300	240240	300720	242780	699250	639520	356850	308450	137510	211140	718900	339650	312510	146270
SLIV_09590	D6EP68	A	Cytoplasmic	Vitamin B12-dependent ribonucleotide reductase (EC 1.17.4.1)	23211	0	0	0	0	0	0	50909	35989	0	0	0	0	0	22735	0	0	0	10651	3156.1	0	0	16731	0	0	0	0	128800	0	0	0	0	63764	0	0	0	0	0	31525	0	0	0	0	30061	21918
SLIV_09625	D6EP75	X	Extracellular	Secreted protein (Sec) - Peptidase S1, PA clan (IPR009003)	41723	75082	105150	127730	145950	224170	273230	453810	790510	416950	418150	374570	1686800	711580	91911	113470	186400	238760	83685	22643	62519	152700	69262	33366	309760	162760	335780	447290	445840	410270	886300	753760	204700	266470	256300	520200	403750	368080	190740	58488	135300	351250	226080	178040	27924
SLIV_09630	D6EP76	X	Extracellular	Secreted protein (Tat) - Peptidase S1, PA clan (IPR009003)	116490	140000	62243	166020	152060	197780	182340	410090	268810	296290	465170	346270	1010900	679010	95928	62352	161220	201050	76836	42212	69339	190730	95196	84219	277130	212080	309330	168830	213120	270840	337370	295000	277320	227370	185700	371810	502020	219380	151950	96955	206550	463040	181630	188430	56298
SLIV_09735	D6EP98	E	Secreted Lipoprotein	Secreted Lipoprotein (Sec) - glutamate binding protein	50537	53997	45320	117110	96063	81502	121640	1074700	672820	443680	750140	407580	1664600	902270	18238	63849	109990	269820	30861	83895	262090	373300	20562	27558	208920	400860	555810	365910	274510	902840	1598300	772580	103340	122000	342090	647380	180450	273200	471190	190040	362140	999350	506320	0	1704.9
SLIV_09820	D6EQ32	A	Cytoplasmic	Protein with activator of Hsp90 ATPase homologue 1-like (IPR013538)	0	0	40761	57475	4863	0	0	151260	0	13003	76299	0	293320	12717	0	0	0	0	0	0	0	0	0	0	0	0	0	702960	560670	383650	1091700	787130	130090	39752	51135	181010	34252	58130	10856	7922.2	12198	0	0	91843	0
SLIV_09860	D6EQ40	B	Integral membrane	Integral membrane protein - Lambda repressor-like, DNA-binding domain (IPR010982)	766420	919630	909660	1205700	1631200	1334200	1623300	759890	437690	53844	365130	341930	1719200	906980	1087700	873230	2000200	916160	851940	435760	1006200	2043800	272030	55588	532160	974400	587040	645720	417830	369810	761380	528490	474720	337390	313060	881140	670930	408880	547710	230250	456930	991520	485810	263960	181390
SLIV_09915	D6EQ51	A	Cytoplasmic	4-hydroxy-tetrahydrodipicolinate synthase (HTPA synthase)	0	19337	0	0	0	0	0	0	30913	13091	0	0	0	0	0	0	140100	0	0	0	0	0	0	0	0	0	0	149370	148680	110700	256670	267390	0	49198	0	0	0	19435	0	0	0	0	25726	22287	12050
SLIV_09920	D6EQ52	A	Cytoplasmic	Thymidylate synthase ThyX (TS) (TSase) (EC 2.1.1.148)	7160.1	0	8011.5	0	27303	0	0	46033	0	0	0	0	0	75067	0	0	0	0	0	0	0	0	0	0	5991.3	15132	14422	83281	80846	67423	128260	0	0	0	0	0	0	0	0	0	0	37502	21752	13812	9343.4
SLIV_09950	D6EQ58	A	Cytoplasmic	Polyribonucleotide nucleotidyltransferase (EC 2.7.7.8) (Polynucleotide phosphorylase)	35134	25097	15522	25889	31545	32008	39310	74248	0	36760	38825	41365	97703	30394	32186	18224	32863	31484	19108	7870	11681	32735	19819	0	26356	27341	34673	99861	83187	52908	104600	123860	50618	36272	25144	47581	51303	21900	41555	10684	24598	45149	34634	52507	35224
SLIV_09960	D6EQ60	A	Cytoplasmic	BldB	360460	123810	115340	446710	696730	604200	353120	287320	131100	175250	115370	283470	1615500	994840	242240	141000	542670	267800	120310	48542	193920	351310	218230	95534	330820	235570	226500	7314800	6554900	4660500	10721000	11646000	326870	178350	174770	892090	822220	399000	165320	69449	481260	414240	149020	193250	59929
SLIV_09975	D6EQ63	X	Extracellular	Secreted protein (T7SS) - ESAT-6-like protein (EsxA protein)	16774000	24142000	12987000	18182000	25935000	22110000	22898000	37531000	31102000	24169000	34245000	29960000	83636000	29930000	35456000	26117000	50268000	28313000	18332000	11308000	20794000	40599000	10401000	10343000	23159000	15732000	27175000	15849000	12643000	9567600	18468000	24942000	37600000	29885000	27026000	53287000	46593000	23010000	24892000	8661000	14302000	14078000	19877000	12641000	8220100
SLIV_09980	D6EQ64	X	Extracellular	Secreted protein (T7SS) - ESAT-6-like protein (EsxA) (IPR010310)	8852000	11819000	8890800	9851800	9901800	23005000	25667000	32259000	21003000	12933000	21664000	22504000	71708000	29895000	10150000	8832900	22010000	13434000	5203400	4442900	7746100	20882000	4464300	4750200	23228000	8252300	14591000	9165300	12314000	10639000	19503000	19003000	13578000	15333000	14598000	33514000	54657000	12444000	12050000	3351700	8916700	31815000	9022700	4422100	2221300
SLIV_09985	D6EQ65	B	Integral membrane	Integral membrane protein - Peptidase S8, subtilisin-related protein (IPR015500)	737080	757340	597170	871260	1335600	847570	966310	1358400	1059800	206050	482710	378510	2116800	1124600	858050	759850	1306700	1031700	688500	257510	632890	1390700	915030	219580	1160400	1091000	1662200	892030	387330	465150	977670	1472300	1483600	546100	541560	1445700	1387300	917880	796640	222160	356580	1323600	1062900	976180	388870
SLIV_09990	D6EQ66	A	Cytoplasmic	Uncharacterized protein	945340	756100	890080	1687300	2699900	1866100	2156900	2661700	1537900	310970	1086600	393910	4443700	3015300	1639900	1087400	3216800	2189100	1013500	643130	721050	2623500	1328900	750890	2339100	2066100	3458700	1027300	808680	591990	1149800	1237000	3870000	1610000	1535800	4005300	4033700	1926000	1818800	517580	1373700	3489400	2048300	1444500	492180
SLIV_09995	A0A076M5K7	A	Cytoplasmic	Uncharacterized protein	167570	238350	32588	202670	333330	404280	416590	670050	642420	196610	378960	148980	1377600	585850	637350	302730	625310	304650	308300	144150	183550	644870	197090	174060	421530	246310	797470	71876	40473	24297	120440	26133	331840	336450	94598	797320	748680	212290	47595	13432	179570	185210	84146	103530	56155
SLIV_10010	D6EQ70	A	Cytoplasmic	AG2 protein	5784.9	15862	5876.2	22903	27391	23568	0	17507	12598	14499	9942.7	24543	40330	40631	0	8009.9	34200	7454.8	3347	2885.5	5091.7	25461	0	2665.6	28169	12633	9167.7	17794	0	9086.9	37150	39319	8043.1	0	6351.4	37893	28008	10177	0	1787.7	9328.2	31804	20413	0	0
SLIV_10015	D6EQ71	E	Secreted Lipoprotein	Secreted Lipoprotein (Sec) - Lipoprotein of unknown function	222350	198810	175760	234400	334740	375030	444590	1248000	678600	176070	576690	275060	1421300	1132400	586330	392300	1075500	708940	429340	148400	337600	790000	428700	187010	570370	827800	910750	217920	125960	145560	297150	341760	828060	419010	428120	960310	1017300	416450	675230	182150	515500	1284000	872980	256620	141670
SLIV_10030	D6EQ74	B	Integral membrane	Integral membrane protein - T7SS EccB (IPR007795), component of T7S export system	542580	649890	725060	1104500	1232900	1595900	1758700	2468500	1349900	430440	1471000	828430	4500700	2652200	775050	674170	1512200	1009300	519680	269600	593130	1086300	506040	274170	1259300	805430	1385900	1375900	972230	1095400	2067300	1408400	1481700	851390	894450	2104000	2112900	1028800	903450	293820	881200	2387800	1444700	504320	215630
SLIV_10090	D6EQ86	F1	Peripheral plasma membrane protein facing the cytoplasm	Ribosome-binding factor A	0	0	0	0	0	0	55321	91951	38105	3747.5	0	5367.2	191390	31071	0	0	16013	0	0	0	0	0	9519.7	0	0	0	0	430200	692970	539980	1324800	1032400	0	20511	0	0	0	18280	0	0	0	0	0	21347	27441
SLIV_10105	D6EQ90	N	Nucleoid	Transcription termination/antitermination protein NusA	29792	19198	0	21401	32278	43228	42307	41816	0	12527	0	0	60011	37356	0	0	26853	18635	0	0	0	17446	0	0	26371	0	30395	206740	113070	130510	284170	271980	23535	15522	14558	33086	40370	16450	0	5269.7	11945	0	40217	9939.6	14759
SLIV_10110	D6EQ91	F1	Peripheral plasma membrane protein facing the cytoplasm	Ribosome maturation factor RimP	112410	50371	50351	154000	171170	418040	299430	254500	215870	198470	328080	292900	582260	549650	44281	70071	116790	61772	0	16611	98517	262310	0	12945	97696	140330	220500	1085600	1282300	1606500	3188700	1462000	39477	169520	160570	436470	524750	121380	61177	62202	142290	609100	150910	0	0
SLIV_10130	D6EQ95	F1	Peripheral plasma membrane protein facing the cytoplasm	Proline--tRNA ligase (EC 6.1.1.15) (Prolyl-tRNA synthetase)	0	0	0	0	0	0	0	0	0	15291	1405.2	0	0	20281	0	0	0	0	0	0	0	0	0	0	11199	0	0	0	79402	98256	316790	71322	0	0	0	0	0	0	11726	711.73	0	0	0	0	1040.8
SLIV_10150	A0A076LVX4	B	Integral membrane	Integral membrane protein - Putative zinc metalloprotease (EC 3.4.24.-)	185060	179190	166000	168670	237170	208610	289690	661670	415270	276900	432430	241140	805670	366230	288400	231130	424130	253150	206270	87887	141550	315380	3861.9	110940	327460	367560	415690	118960	98377	71972	144160	0	356540	262090	195820	357100	288400	212900	336590	86660	250360	629390	337380	332620	199790
SLIV_10155	D6EQA0	A	Cytoplasmic	1-deoxy-D-xylulose 5-phosphate reductoisomerase (DXP reductoisomerase) (EC 1.1.1.267) (1-deoxyxylulose-5-phosphate reductoisomerase) (2-C-methyl-D-erythritol 4-phosphate synthase)	0	0	0	0	0	4152.5	0	10829	6032.1	0	8530.4	1048.7	26884	0	0	0	0	0	0	0	52004	0	0	0	55228	0	0	26788	12934	15080	69108	38780	0	0	0	0	0	0	0	4163.6	0	0	0	0	0
SLIV_10245	D6EQB7	X	Extracellular	Secreted protein (Tat) - 4-aminobutyrate aminotransferase (EC 2.6.1.19)	0	0	0	8433.3	0	0	0	14960	14377	15828	16415	14616	46553	22507	0	0	0	0	0	0	0	0	0	0	0	5263.5	0	28491	43848	42401	85399	48024	0	0	0	0	0	0	11510	0	8021.8	0	0	0	0
SLIV_10315	A0A076M2A3	F1	Peripheral plasma membrane protein facing the cytoplasm	Putative adenosine/adenine deaminase 1 (EC 3.5.4.-)	0	0	7189	0	0	62663	0	272170	204340	176600	235720	50775	411160	305710	0	9829.2	28433	0	0	0	0	11332	0	4003.9	96739	0	29335	801660	1105500	850220	1689900	1671700	104220	20970	11180	150940	248060	96330	158950	0	144030	229780	127110	10047	17890
SLIV_10325	D6EQD3	X	Extracellular	Secreted protein (Sec) - Peptidase	1139900	1745600	1254800	2253800	3238700	2647800	2342400	2316600	2057100	1148700	2285600	1289100	5904700	3078400	1244500	714020	1390600	1309800	768650	596790	1078700	2021700	682030	516100	1788900	788090	2586400	5106000	3597300	3522400	6855200	7682700	2042800	1475300	1356700	2572200	2566200	1661200	1353600	549470	866400	2879600	1969900	1081500	445770
SLIV_10370	A0A076M5X2	A	Cytoplasmic	LOG family-like protein (IPR031100)	0	0	0	0	0	4563.5	0	0	23134	0	11757	0	16597	0	4121.7	0	0	0	0	0	0	0	0	0	0	0	0	23395	34454	18171	44461	44948	0	2244.4	0	0	2673.6	6308.4	7405.2	2388.2	0	0	0	0	0
SLIV_10375	A0A076LW63	B	Integral membrane	Integral membrane protein - Protein with LPXTG cell wall anchor domain (IPR019931)	0	273510	7905.7	764960	533410	1416900	1668400	2604300	3497900	2732900	3569100	497420	1202200	3148200	38747	49787	178700	542490	15875	276830	658170	1420700	0	370510	1070900	949880	2312600	603920	722860	995770	1845200	2569400	172310	1147500	1531800	1891900	1731000	1402200	1561800	926660	200750	3248600	873470	37495	0
SLIV_10395	A0A076M5X6	X	Extracellular	Secreted protein (Sec) - Thiamine ABC transporter periplasmic binding protein (IPR005948)	121540	189080	120580	273820	360370	565270	548800	521390	300110	339940	486170	358300	1526400	546760	133720	154180	388750	333430	68614	54840	264670	425150	130980	25464	276890	367020	339090	177800	136290	196760	251070	302880	108060	86563	145380	359780	219370	145550	46113	34308	28704	214860	135930	107780	58450
SLIV_10415	D6ERF8	F1	Peripheral plasma membrane protein facing the cytoplasm	Ribosome-recycling factor (RRF) (Ribosome-releasing factor)	704010	609000	614110	820230	1026200	2557900	2083300	4217000	3111300	2179000	2562900	2430200	7937600	3560700	629730	452250	732520	537900	157180	101150	270260	657490	291640	260430	578730	1154900	1070500	11644000	13361000	12682000	22177000	22150000	1237600	1293800	1296000	2890400	3267800	1307600	1199600	460970	1748500	3982800	1710500	989150	421310
SLIV_10425	D6ERG0	A	Cytoplasmic	Elongation factor Ts (EF-Ts)	597420	409880	402740	765040	1082900	1438000	1542400	4472800	2586600	1396800	2697700	1829000	10989000	4355100	498490	310230	428220	1030900	234510	274430	152320	731030	691540	567810	1013500	1581100	2002000	6394600	6536200	4772800	14590000	16938000	1883700	899980	1485000	3252700	2565000	1235500	1614400	419710	1279000	4019400	1955200	1625500	1022700
SLIV_10515	D6ERH8	r	Ribosomal	30S ribosomal protein S16	278720	172560	108660	242040	269750	289010	406460	441320	48122	107280	6076.8	0	334500	0	234320	0	165100	159020	110040	26037	0	213270	24732	47959	151620	188860	237810	695610	466900	183070	676650	1330000	155420	199670	143220	392250	43344	260660	87037	50643	78815	151530	236900	267810	51923
SLIV_10540	A0A076M2I4	F1	Peripheral plasma membrane protein facing the cytoplasm	Signal recognition particle protein (SRP) (Fifty-four homolog), component of Sec export system	58027	0	0	0	0	0	0	1139700	0	0	0	0	1918000	0	0	0	0	0	109410	0	0	0	0	0	0	0	0	0	1254000	0	25119	1254100	0	0	0	0	0	0	0	0	0	0	0	0	73663
SLIV_10600	D6ERJ7	B	Integral membrane	Integral membrane protein of unknown function containing CAP domain	2233100	2763300	2621100	3320800	5368200	6821300	5985900	5433100	4903100	4663900	6533600	4805800	15976000	6854100	2373300	2068200	3746500	3001500	1722300	1085600	848450	4735700	2063100	992980	2852000	3262000	3778500	1184500	1038500	1414100	2327300	2656900	2653600	2001100	1748500	3926700	4009600	2449300	1599500	1038700	1718900	4254100	2100000	3029800	1341300
SLIV_10615	D6ERK0	A	Cytoplasmic	Ribonuclease 3 (EC 3.1.26.3) (Ribonuclease III)	79391	15438	0	0	29715	58976	102720	30356	121660	13314	56432	9316.8	225520	0	10234	0	19967	21584	20322	2852.5	0	25230	28384	4914.2	0	0	25400	544530	361380	234710	621810	596020	117980	41083	15826	134060	157330	23625	123580	24436	214640	63663	148420	145600	59077
SLIV_10670	D6ERL0	A	Cytoplasmic	Putative transcription regulator (Uncharacterized protein)	0	0	0	0	0	0	0	0	0	10509	47557	24505	238100	88117	79990	46263	103420	61873	84566	23041	44645	0	181830	37037	206090	114430	0	332570	525570	382730	875540	913410	50879	33392	20870	37011	0	27914	99404	37126	9042.9	0	71179	74823	38655
SLIV_10770	D6ERM5	A	Cytoplasmic	Glutamate--tRNA ligase (EC 6.1.1.17) (Glutamyl-tRNA synthetase)	3728	11141	4302.4	3726.1	0	4168.4	17890	127950	26054	47897	95004	22510	357540	92945	4361.3	0	4736.4	2987.4	0	0	1294.6	0	0	1923.7	13784	8809.3	24328	198060	380280	292060	757770	696410	9738.7	16864	13440	32406	50144	11092	0	7426.2	10601	37044	18001	9899	4871.9
SLIV_10775	D6ERM6	A	Cytoplasmic	5-carboxymethyl-2-hydroxymuconate delta-isomerase (Uncharacterized protein)	0	0	0	0	0	0	0	0	0	0	0	0	0	0	0	0	0	0	0	0	0	0	0	0	0	0	0	0	110510	0	137630	272310	0	0	0	0	0	0	0	0	0	0	0	0	0
SLIV_10830	D6ERN8	A	Cytoplasmic	Propionyl-CoA carboxylase beta chain (EC 6.4.1.3)	50412	34472	35605	96031	19502	17560	120220	130920	57752	2675	86510	1655.6	241640	72673	49654	12572	50379	0	4521.3	8258.3	17393	61785	0	8404.5	32475	14192	35228	46563	32941	7674.7	0	47233	53462	6600.1	70524	90712	0	31125	38283	23721	43501	104240	0	102730	30818
SLIV_10890	D6ERQ0	A	Cytoplasmic	Branched-chain-amino-acid aminotransferase (EC 2.6.1.42)	40398	27653	52617	75896	100820	51436	125840	216460	119280	59418	129340	87381	558650	284550	22979	36971	80768	64459	42716	23119	36001	103380	51231	32726	72194	107440	118610	401790	577400	460680	1199400	1257700	78336	91594	24449	14625	10707	33177	83473	34928	65636	153550	169130	71201	33405
SLIV_10895	D6ERQ1	A	Cytoplasmic	3-isopropylmalate dehydrogenase (EC 1.1.1.85) (3-IPM-DH) (Beta-IPM dehydrogenase)	101080	64597	0	73420	102360	0	78287	125670	89854	38362	48650	41691	227220	128200	0	16312	0	23086	24555	0	0	38601	41230	14238	30974	39001	41774	122060	0	87619	194070	209520	60137	39108	36427	76047	64333	48312	34692	15448	20207	0	65833	90104	58877
SLIV_10905	D6ERQ3	A	Cytoplasmic	Delta-1-pyrroline-5-carboxylate dehydrogenase (EC 1.2.1.88)	1700.1	0	0	0	0	17457	32495	217850	155260	180730	164550	81388	530050	314710	25059	1403	11433	17707	0	0	10783	28860	6983.6	11418	20165	41210	57364	202680	235730	204030	429640	487640	43648	2475.9	38083	91975	86757	48161	60333	58535	74748	13551	82346	11091	0
SLIV_10930	D6ERQ8	A	Cytoplasmic	D-3-phosphoglycerate dehydrogenase (EC 1.1.1.95)	22836	17926	0	25469	25099	29704	34783	0	0	0	0	0	0	0	0	20580	23374	16043	16115	0	9260.4	0	0	0	0	37806	0	13281	21904	18151	9827.7	68472	0	0	0	0	0	0	0	0	0	0	0	0	0
SLIV_10945	D6ERR1	A	Cytoplasmic	Acetolactate synthase (EC 2.2.1.6)	0	0	0	0	0	0	0	0	0	0	0	0	0	0	0	0	0	0	8576	0	8140.1	0	0	2010.6	0	0	0	44856	33057	19087	0	0	0	3936.6	3507.1	0	0	0	0	2594.1	0	0	0	0	7122.5
SLIV_11000	D6ERS4	A	Cytoplasmic	Aspartyl/glutamyl-tRNA(Asn/Gln) amidotransferase subunit B (Asp/Glu-ADT subunit B) (EC 6.3.5.-)	23172	0	8109.9	43758	28811	39037	42269	124920	107000	108170	82058	82814	183370	151570	34437	24037	43282	37664	6093	1213.6	9723.9	50986	9175.5	16736	60754	61731	61257	241460	460890	337740	958580	709450	57464	27387	29126	70120	97772	36656	37724	6145.7	57254	136230	40087	23138	6852.6
SLIV_11010	D6ERS6	A	Cytoplasmic	Glutamyl-tRNA(Gln) amidotransferase subunit A (Glu-ADT subunit A) (EC 6.3.5.7)	22577	0	0	0	0	0	39420	51953	33771	0	0	27329	0	0	0	23442	30368	0	0	0	0	18720	16771	0	24807	23182	34491	202640	208580	48903	114280	0	49807	14390	30364	0	0	0	31681	14418	0	0	0	22288	19790
SLIV_11015	D6ERS7	A	Cytoplasmic	Aspartyl/glutamyl-tRNA(Asn/Gln) amidotransferase subunit C (Asp/Glu-ADT subunit C) (EC 6.3.5.-)	0	0	0	0	0	413020	208740	402320	421830	391070	726570	385440	962140	428940	286820	95899	0	0	0	42281	0	0	0	73479	89326	193430	174340	1231000	886880	837030	1655600	1578500	179250	189570	309820	288370	323200	120150	216200	0	234960	0	58949	45014	0
SLIV_11020	D6ERS8	A	Cytoplasmic	Cupin-superfamily protein	0	0	0	0	0	0	0	130300	137340	0	38899	60771	330750	0	0	0	0	0	0	0	0	0	24003	0	68798	0	0	1971300	1342500	1273000	2862500	2730200	145810	41165	107040	173540	232170	72026	87974	36152	72311	192570	98620	130720	67075
SLIV_11070	D6ESY4	X	Extracellular	Secreted protein (Tat) - N-acetylmuramoyl-L-alanine amidase	0	27458	20382	111040	198840	240600	269030	215440	133190	37460	299070	189840	883760	681240	68547	0	113940	78000	0	27238	34129	0	29643	0	0	0	45523	452930	879870	742750	1629500	1858900	0	97734	96765	262120	113210	130860	50967	16585	56923	157100	10214	171540	0
SLIV_11120	D6ESZ4	E	Secreted Lipoprotein	Secreted Lipoprotein (Sec) - Oligopeptide-binding lipoprotein	1490200	1424800	1305200	2437400	3155500	4059800	4762400	4377000	3166700	1625600	3353300	2657900	11143000	5995700	1227500	1621600	3229800	3065800	851270	916650	1911700	5102600	729440	698620	3688100	2547500	4282600	3719400	3563800	3714300	6678200	8611800	1408700	2055000	1489300	4154000	3894000	2433100	1537500	554220	1337500	4566000	2682600	1102500	532000
SLIV_11155	D6ET01	F1	Peripheral plasma membrane protein facing the cytoplasm	Serine hydroxymethyltransferase (SHMT) (Serine methylase) (EC 2.1.2.1)	9085.7	8959.9	3595.9	10302	17459	15264	23659	81750	47385	12025	37393	22161	128150	77782	5167.5	5885.9	8540.8	0	5519.7	0	3797.2	0	5731.9	0	0	0	9776.4	140550	98592	96725	211650	209980	0	13664	16366	37473	22186	7408.4	15933	0	6285.3	27135	14783	9850.7	9079.7
SLIV_11185	D6ET07	A	Cytoplasmic	Calcium-binding protein (Uncharacterized protein)	1073200	1819000	1694600	2191100	4376400	2927600	4200800	3467900	3285000	1752700	2283700	1551500	7848600	2572400	1253400	670110	1590000	1346300	510250	220180	561410	1441600	516710	340450	1225400	1860900	2973500	4547200	2842000	4610400	8823400	9544500	1951400	2206000	2050800	3737800	3229300	2057100	1797800	756770	1020800	3637300	1485600	1327200	809170
SLIV_11200	D6ET10	X	Extracellular	Secreted protein (Tat) - Unknown function	31484	24048	79505	181030	207110	156290	91261	773780	561380	377340	676150	422570	1821400	888630	84285	113140	161020	91028	94985	34330	136310	127690	144760	142830	363170	180880	394600	1734900	1271200	2028200	4009400	1647600	474690	285600	371020	823600	546870	444410	1133700	612250	890970	2241600	1192600	228230	16422
SLIV_11215	A0A076M2L9	E	Secreted Lipoprotein	Secreted Lipoprotein (Sec) - L,D-transpeptidase	173020	154760	159260	190140	250160	321380	346310	266340	312890	160710	292830	80862	1333200	869190	341550	170660	410620	535120	266930	114920	181310	685220	284000	91069	617470	478100	396380	108390	118040	90393	212530	201130	127680	252410	247140	663450	666080	204310	123870	82892	214060	634600	169250	83482	32765
SLIV_11275	D6ET25	X	Extracellular	Secreted protein (Sec) - Neutral zinc metalloprotease	26809	35723	27209	0	48227	112510	132880	35890	72585	0	64599	0	55615	67874	146720	167700	521110	109320	0	0	0	0	5732.3	8900.2	0	10022	21150	0	4345.6	0	0	12556	58802	47733	50446	92390	217830	50166	43124	15725	44027	123050	22885	0	0
SLIV_11385	D6ET47	F1	Peripheral plasma membrane protein facing the cytoplasm	Acetate kinase (EC 2.7.2.1) (Acetokinase)	0	0	0	1981.5	3425.5	0	0	23902	13821	12939	27847	8450.3	48761	9445.5	1484	0	0	0	0	0	0	4012.1	0	1780.7	6170.5	10817	6404.5	125800	151850	80019	234370	309270	0	8988.6	13178	18217	8273.1	9942.7	0	0	2892.6	0	0	2832.8	955.6
SLIV_11390	D6ET48	F1	Peripheral plasma membrane protein facing the cytoplasm	Pyruvate kinase (EC 2.7.1.40)	5858.1	3587.2	0	0	0	0	0	0	0	4037.2	0	0	0	0	0	0	0	0	0	0	0	0	0	0	0	0	0	43415	67869	51205	86125	140080	0	0	0	0	0	2810.2	0	0	0	0	6121.7	1492.4	4462
SLIV_11405	D6ET51	X	Extracellular	Secreted protein (Sec) - Cholesterol esterase	231880	178950	336970	0	591310	102670	1162300	259560	103430	15365	69747	70354	1304500	638960	8686.2	61635	338930	242870	83619	51625	81689	415220	0	31176	212520	206680	447480	39982	149640	135980	415480	306720	0	86195	105770	409450	179060	173940	0	21748	71334	198100	114460	0	0
SLIV_11410	D6ET53	A	Cytoplasmic	Thioredoxin reductase B	61692	70824	29547	40734	60414	90044	54082	138620	142130	146620	158480	133580	376040	123120	60321	28275	52447	40466	36697	19625	36556	69031	16775	23594	31367	47688	84901	200250	265190	176600	403450	463790	74904	62078	91928	92109	105280	53977	86471	45062	62721	205110	0	56060	40779
SLIV_11485	A0A076LZ26	X	Extracellular	Secreted protein (Sec) - Protein containing PepSY domain (IPR025711), possibly protease inhibitory function	2434600	1722600	2113700	4136000	4818300	4604400	5399700	7573700	5460900	2668900	5982000	3043700	12508000	7230100	3319800	1853300	4273700	3335000	2265000	979120	2589500	6285800	1939600	1082900	3821900	3851600	6947200	7714500	6031400	5824300	10504000	12007000	3322000	3686800	2494100	5778500	6459800	3307100	2211800	535760	1924800	5929200	2316200	4435600	3285400
SLIV_11500	D6ET70	A	Cytoplasmic	Putative acetyl-CoA acetyltransferase (EC 2.3.1.9)	119920	82979	82013	109790	127100	160510	0	289390	187830	116210	142560	121050	425750	232110	70594	43729	67130	42392	32690	13116	30126	94793	50593	37714	99887	101030	131870	579070	649220	376640	1229800	884980	124690	102870	98050	206210	220220	116960	137110	45085	85812	205800	170230	126240	86544
SLIV_11505	D6ET71	A	Cytoplasmic	Methylmalonyl-CoA epimerase (Uncharacterized protein)	0	0	0	0	0	57421	304590	474320	288140	97722	182220	185870	893540	353990	105880	88702	199150	103060	38831	25059	52312	115620	168370	57319	298810	245530	155590	1528900	1566900	1512400	2615900	2031400	314020	231940	180120	376160	357750	146910	197450	135020	141960	456070	163100	325950	37310
SLIV_11510	D6ET72	A	Cytoplasmic	Large Ala/Glu-rich protein	6714.6	0	5811.3	14481	51941	64028	75752	0	0	0	488.89	0	140010	0	0	0	126050	9901.7	0	2758.2	7290	95932	0	2978.4	17608	13807	66943	0	13234	7255.3	78732	0	0	7093.2	9432.3	118410	181810	238.89	476.71	2694.6	100510	136340	64904	0	6467.7
SLIV_11515	D6ET73	A	Cytoplasmic	Cellulose-binding protein	34447	22471	11682	6799.7	29805	82681	95238	216430	69181	40568	40495	43504	197260	111830	83564	0	37933	22868	26511	5351.2	24298	41417	51716	5053	10217	60606	65600	1077700	1019400	691790	1607100	2110100	682970	394680	338060	755940	593420	453310	717220	268090	458550	1062900	859080	83821	60874
SLIV_11550	D6ET80	A	Cytoplasmic	Uncharacterized protein	0	0	0	0	0	0	0	135200	59274	0	0	0	0	0	0	0	0	0	0	0	0	0	0	0	0	0	0	194260	222790	170590	346160	495040	0	0	0	0	0	0	0	0	0	0	0	0	49687
SLIV_11625	D6ET97	F1	Peripheral plasma membrane protein facing the cytoplasm	ATP synthase subunit beta (EC 3.6.3.14) (ATP synthase F1 sector subunit beta) (F-ATPase subunit beta)	111970	76291	72554	103690	115040	140900	148420	149520	89896	32369	104560	75491	238080	146490	0	119440	173490	76985	58288	14802	75357	95234	35220	6540.8	127380	118920	49372	209800	125810	166920	462460	333890	75187	76692	41350	153290	173190	97044	27372	6960.3	96982	131120	141350	46987	78494
SLIV_11635	D6ET99	F1	Peripheral plasma membrane protein facing the cytoplasm	ATP synthase subunit alpha (EC 3.6.3.14) (ATP synthase F1 sector subunit alpha) (F-ATPase subunit alpha)	0	2134.6	0	6459.8	3784.9	45233	6499.4	95490	109050	58397	48813	52414	179930	40957	9655.3	0	0	3814.5	0	2715.6	9362.6	52416	0	2680.4	8390.4	9213.5	23162	25915	49583	65097	81119	91852	10415	25510	35444	33814	54668	18046	125340	5475	42355	70795	6827.3	1659.8	0
SLIV_11690	D6ETB0	A	Cytoplasmic	Peptide chain release factor 1 (RF-1)	28419	22266	21879	42582	42253	73082	113270	126250	168800	121490	169750	91097	247420	79989	18373	0	19754	8548.4	25579	0	21025	30367	0	3177.1	32220	0	44695	278150	461040	372030	802920	664720	37991	88288	75730	144910	88778	69105	41736	7969.3	85132	156840	16508	10003	4580.1
SLIV_11700	D6ETB2	B	Integral membrane	Integral membrane protein containing cell envelope-related transcriptional attenuator domain (IPR004474)	321190	322010	294610	545490	676440	737620	988410	926870	530900	170310	246110	225560	1712600	1120200	396680	401920	923970	628170	358820	197930	486810	1128400	259520	144740	614510	663820	829520	362990	196160	105050	222910	595590	436960	222130	219110	766280	915010	290460	258150	89342	334020	721250	473320	236260	123610
SLIV_11705	A0A076LWS8	N	Nucleoid	Transcription termination factor Rho (EC 3.6.4.-) (ATP-dependent helicase Rho)	16493	26027	9346.2	51380	54559	54761	25976	0	13780	1762.5	24360	11996	43356	59797	14427	6624.4	18026	30171	6517.1	2633.9	9023.4	16130	32663	5736.7	19518	38823	47531	0	14935	15061	36794	49228	29184	22079	10204	0	67692	0	12463	4575.9	0	0	30907	13438	7611
SLIV_11715	D6ETB5	A	Cytoplasmic	Threonine synthase (EC 4.2.3.1)	5069.6	84.337	0	0	163.87	12334	11050	14865	6613.8	0	0	0	47193	0	0	3231.8	9943.4	6028.2	0	617	3511.2	12660	4222.2	1180.3	6075.4	0	16875	53068	56330	27371	145730	136900	8747.6	0	6811.9	0	15459	0	4006.6	324.32	4443.5	9963.4	4181.6	0	8217.7
SLIV_11895	D6EUJ3	A	Cytoplasmic	Oxygenase subunit	4825.8	0	0	0	0	0	0	0	0	0	0	0	0	0	0	0	0	0	0	0	0	0	0	0	0	0	0	42941	79799	83879	203170	188060	0	0	0	0	0	0	0	0	0	0	0	0	2647.2
SLIV_11915	A0A076LZB5	B	Integral membrane	Integral membrane protein - Two component sensor kinase	0	0	0	0	0	15984	0	0	25290	19093	43419	13911	0	38809	0	0	0	0	0	1243.1	0	8678.4	0	5103.2	0	7250.4	0	0	22477	18316	12588	0	0	12448	14906	22652	0	0	0	4512.9	12228	43389	0	0	0
SLIV_11955	A0A076M6N6	A	Cytoplasmic	Multifunctional 2-oxoglutarate metabolism enzyme (EC 2.2.1.5)	8990.5	4667.3	2420.5	7735.2	8743.9	24444	13485	43558	40125	20423	29315	24455	89399	31694	6067.3	0	0	0	0	0	0	0	0	4134.7	0	0	10688	68113	63004	55985	122200	81838	15324	19852	14599	41504	45331	13816	27165	4706.1	20597	44150	0	7783.1	0
SLIV_12025	A0A076M3A3	A	Cytoplasmic	Uncharacterized protein	126250	0	0	0	0	0	211990	0	0	86405	280340	158570	0	0	107940	0	0	0	64142	0	0	0	64776	35688	0	0	0	271210	860630	0	1611700	1081400	0	199150	119150	10935	245190	0	0	77976	0	0	0	0	132570
SLIV_12060	D6EUM6	A	Cytoplasmic	Putative NAD-dependent malic enzyme 4 (EC 1.1.1.38)	0	0	0	0	0	0	0	0	0	0	0	0	0	0	0	0	0	0	0	0	0	0	0	0	0	0	0	129260	156810	124280	323060	370930	0	0	0	0	0	0	0	0	0	0	0	17540	10264
SLIV_12065	D6EUM7	E	Secreted Lipoprotein	Secreted Lipoprotein (Sec) - Solute-binding protein	36830	57061	39690	48311	49907	61377	55473	294320	233280	290560	0	72073	554470	382580	45480	42906	128090	50808	33404	17532	82768	149490	42487	22566	127180	144230	119810	240040	46900	46315	101390	248140	136070	34500	93569	70384	194560	44108	155630	27627	0	283610	0	50441	36446
SLIV_12080	D6EUN0	A	Cytoplasmic	Methyltransferase	0	0	0	0	0	0	0	0	0	0	0	0	0	0	0	0	0	0	0	22109	45320	0	31974	23301	74346	36940	70989	110210	0	92669	156780	166020	0	0	0	77450	118200	43619	42110	20326	51011	76631	63322	25061	17279
SLIV_12095	D6EUN3	A	Cytoplasmic	Superoxide dismutase [Ni] (EC 1.15.1.1)	2221900	891560	1911000	2525600	2116100	4347100	2457300	7312800	2664200	194860	1000900	532600	11070000	6731500	2256600	1625100	2421500	1484500	859230	164520	808050	1727000	3720600	453720	2118900	3833500	3893300	31890000	25776000	17257000	46172000	52687000	4566300	1527300	1444800	5943600	4823200	2442200	4216500	918180	2477500	13954000	5202800	8152300	2985500
SLIV_12120	D6EUN8	A,V	Cytoplasmic, Extracellular vesicle	Nucleotide-binding protein	28674	18076	4179.9	4107.9	7456.2	0	0	16882	0	0	0	0	47449	14391	0	1520.4	0	0	0	0	0	0	0	0	0	20479	0	938590	426240	921930	2043000	1537300	0	1132.4	0	97767	84724	52243	1686.6	3278.7	8405.3	174300	14815	3677.4	14007
SLIV_12125	D6EUN9	P	Extracellular (peptidoglycan associated)	Secreted protein (Sec) - Peptidoglycan-binding domain 1 protein	0	0	0	0	0	0	0	0	0	0	0	0	34972	0	0	0	0	0	0	0	0	0	0	3018.7	7606.9	0	0	449830	483460	437200	1041000	1046100	0	0	0	0	0	0	0	3127.4	0	0	0	0	0
SLIV_12260	D6EUR8	F1	Peripheral plasma membrane protein facing the cytoplasm	Peptide deformylase (PDF) (EC 3.5.1.88) (Polypeptide deformylase)	153790	114240	78638	175820	285960	164820	306730	1005300	720120	326260	709760	603020	1460200	995950	127720	114060	231220	93568	36818	20727	49839	104480	148090	72182	249940	229940	241410	5206600	4529600	4307700	9501100	6111500	316000	427490	344410	730800	768770	359840	423050	62866	282540	1131100	442600	562610	387880
SLIV_12280	D6EUS2	A	Cytoplasmic	Anti sigma-R factor, mycothiol system,RsrA (IPR024020)	76118	55901	38277	82443	74626	155680	184280	331940	205050	20430	110530	0	175430	175780	161080	0	136040	100440	89912	0	0	152290	123770	57950	0	141070	105500	657990	452130	432750	1123600	1322400	241450	172420	141020	133340	191440	94613	188190	24297	69594	127320	79295	160740	38834
SLIV_12355	D6EUT8	B	Integral membrane	Integral membrane protein of unknown function (UPF0182 family)	184430	198250	203090	298930	446650	366330	410630	574830	372540	177820	302280	248890	894650	532590	272080	219030	486370	317890	141200	92698	220460	448130	110190	124430	279560	345270	424940	398170	229800	220380	455200	417330	409240	305120	240050	646870	568600	240930	247650	119300	179230	566110	299950	229000	71774
SLIV_12360	A0A076M3H7	A	Cytoplasmic	Uncharacterized protein	109410	115490	55342	85761	111960	186800	180350	235990	195250	126060	108010	144140	342050	193600	77734	49761	101650	35674	24291	30049	43366	96084	21713	35829	59547	85812	62503	858530	803010	588970	1153000	1090100	86226	89678	113350	215150	184760	83125	84297	31114	100860	232440	23290	86758	74050
SLIV_12365	A0A076M6Z2	X	Extracellular	Secreted protein (Sec) - Lon protease (IPR027065)	91769	6146.2	34727	147510	96145	238890	234140	303620	102440	5294.2	55750	11520	384030	234390	66771	73868	238370	113060	128630	51568	96712	146990	12991	39840	130810	131130	193430	130530	34641	36070	55248	0	172730	54080	75439	299490	126290	87170	132540	18504	175660	277730	140710	68339	52099
SLIV_12390	D6EVZ4	A	Cytoplasmic	Hydrolase (Uncharacterized protein)	0	36894	23902	57766	66619	60799	56555	0	64840	36595	65367	71920	133210	61759	29576	9911.9	13969	23586	0	10891	10498	0	0	14504	52801	21637	31629	323410	296800	197000	445390	477720	0	29436	23441	53642	60326	32649	39656	16795	23227	0	54388	0	0
SLIV_12405	A0A076M3A6	A	Cytoplasmic	Mitochondrial biogenesis protein AIM24 (IPR002838)	0	0	0	0	0	0	0	0	0	0	0	0	0	0	0	0	0	0	0	0	0	0	0	0	0	0	0	14291	0	105190	170730	128210	0	0	0	0	0	0	0	0	0	0	0	0	0
SLIV_12445	D6EW05	A	Cytoplasmic	Glutaredoxin-like protein	0	0	0	0	0	232570	180640	220720	156380	169040	150830	172940	335750	115780	0	0	0	0	0	0	0	55161	0	0	0	0	0	2348000	2337000	2990400	4459700	3430900	0	69747	73002	0	122230	55600	385140	0	55263	183290	0	0	0
SLIV_12485	D6EW13	E	Secreted Lipoprotein	Secreted Lipoprotein (Sec) - Peptidase S33 tripeptidyl aminopeptidase-like protein	157740	174620	153090	194420	375880	365320	604080	725800	377430	236850	424300	261280	703350	716350	520540	298180	948480	530180	392050	114760	205770	672940	155100	119610	354140	368320	1005900	385050	313590	239230	352610	528430	777260	398150	378200	433310	895350	263270	0	0	0	0	0	225240	137390
SLIV_12515	D6EW19	A	Cytoplasmic	Domain of unknown function DUF3152 (IPR022603	160130	185670	107970	228900	308300	373220	441490	543450	339430	200750	397650	212140	663010	526580	292140	125290	403410	309560	151230	55507	160080	362160	143270	119850	284960	318180	476920	116740	115750	118720	179330	252370	438960	321880	237560	477760	690710	248190	315330	123190	223050	588280	273720	92286	41794
SLIV_12535	A0A076M3L2	A	Cytoplasmic	Uncharacterized protein	396310	314290	205650	345950	529750	929290	914900	1524400	2075400	1307200	1958300	1433800	4106800	1309300	763310	200750	383880	551510	186140	84722	247980	956580	117250	125210	323200	720100	1075900	4810800	5534600	4548500	8740900	10656000	423730	846910	839340	1052300	1275800	556330	537570	112120	483170	1275400	391550	574720	259590
SLIV_12545	D6EW27	A	Cytoplasmic	Ferritin-like superfamily protein	0	0	0	0	0	0	0	15347	28813	21841	28574	11208	89243	0	0	0	0	0	0	0	0	0	0	0	0	0	0	56858	95193	54772	143780	148700	0	0	6845.2	0	0	0	0	0	0	28118	0	0	0
SLIV_12590	D6EW35	A	Cytoplasmic	Putative cell signaling protein, containing Sufu-like domain	11982	17327	8140.5	9465.4	13979	0	0	38830	28715	0	0	21546	0	0	0	10208	14919	8274.6	0	0	0	0	6526.9	4329.7	8885.8	9150.5	0	258910	193810	221010	228600	190620	14348	11853	22117	27767	0	8347.6	18952	0	19757	0	16492	8829.6	0
SLIV_12635	A0A076M3M9	B	Integral membrane	Integral membrane protein - HtrA2 protease	40739	44129	15392	54819	41537	92177	87315	140550	133790	79442	106750	77713	521360	155100	43680	27854	33125	79016	21591	13905	18539	59772	5184.4	13906	87268	34959	124010	364370	257660	259630	574610	434570	124300	35469	65550	80695	115250	43640	82207	32424	43010	208800	42927	76981	15474
SLIV_12640	D6EW45	B	Integral membrane	Integral membrane protein - Putative zinc finger containing protein	1077700	1094400	931570	1615200	1978600	1980500	1992800	1430700	777340	144390	810320	399830	1898000	1234400	1489200	1320700	2503800	1356600	1548300	457770	1114100	2072500	835840	382910	1029000	1555900	1123900	327860	257250	229190	331150	306360	1323900	546850	511300	1306700	1188200	493270	1032400	368460	727260	1587100	796190	336530	115210
SLIV_12655	A0A076M3F5	A	Cytoplasmic	Uncharacterized protein	19661000	19200000	22324000	35455000	39318000	42716000	41389000	37966000	18466000	3727200	14347000	8693100	42730000	26779000	14771000	10385000	20909000	13351000	10410000	4350100	8615100	17442000	13218000	5959000	19968000	20317000	15281000	79896000	57920000	55295000	118360000	84786000	31476000	13588000	12594000	33585000	37533000	12748000	15629000	5891300	10570000	25432000	14740000	23762000	11364000
SLIV_12660	A0A076M3N5	A	Cytoplasmic	Acyl CoA isomerase	0	2194.8	0	5712.2	7866.2	7391.6	10997	40067	0	0	2296.8	0	0	0	7684.2	0	0	0	0	0	4234.1	7001.9	0	1694.4	3657	2837.1	0	113490	77063	88784	223050	169340	13501	0	4777	0	0	0	0	0	0	0	0	0	0
SLIV_12695	D6EW56	X	Extracellular	Secreted protein (Sec) - ATP-binding protein	3791500	1424900	1908300	5100400	5145200	8959400	6032900	36202000	19105000	7477100	11820000	11139000	50914000	38256000	4281600	2090100	10371000	4741200	2688600	964590	3509200	7084300	13317000	4164700	23619000	13423000	31188000	2255800	1445700	1243900	3194900	2877400	25201000	11299000	12968000	34825000	44106000	14580000	38765000	7961200	48116000	85584000	40981000	7078100	1300900
SLIV_12705	D6EW58	A	Cytoplasmic	Ferredoxin	845810	1019600	437990	2625500	2027500	7657300	4877000	7188500	8907800	7515800	13137000	8532700	22246000	7351500	3015400	400230	629570	1958700	224140	751620	1630900	3607800	152960	1054400	2892400	4224100	4267600	20629000	21066000	27346000	40703000	34861000	1393700	3577300	4272100	4631900	5837200	2710600	4622200	2353900	3106700	8278800	2610400	1780200	440020
SLIV_12750	D6EW67	A	Cytoplasmic	1D-myo-inositol 2-acetamido-2-deoxy-alpha-D-glucopyranoside deacetylase (GlcNAc-Ins deacetylase) (EC 3.5.1.103) (N-acetyl-1-D-myo-inositol-2-amino-2-deoxy-alpha-D-glucopyranoside deacetylase)	0	0	0	61654	0	0	0	19106	0	12894	0	145460	53357	0	0	0	0	0	0	0	0	232710	0	0	0	0	0	45051	43470	124220	243220	276530	0	8133	0	378660	464140	156260	0	0	37234	5617.4	0	0	0
SLIV_12815	D6EW80	E	Secreted Lipoprotein	Secreted Lipoprotein (Sec) - ABC transporter lipoprotein BldKB (BldKB)	151920	157490	98260	154080	274630	309330	281630	205710	372270	192550	249640	203940	1173100	262960	120940	36572	204850	49005	25764	33404	128430	332110	71113	28431	24296	95204	178090	194120	248110	346700	719310	755980	36506	38491	82764	248580	164300	113680	82935	35290	122350	260120	192680	110830	50027
SLIV_12880	D6EW93	A	Cytoplasmic	Uncharacterized protein	40251	28415	0	240980	472580	308000	419400	128180	326000	375750	453110	242000	735200	498740	296910	0	21213	131690	0	74360	51612	179310	0	63497	0	361540	224110	571110	986680	585300	704450	715770	0	355230	288530	392670	158650	210590	195930	130930	105130	427410	0	0	0
SLIV_12885	D6EW94	N	Nucleoid	GntR family transcriptional regulator	13731	0	0	0	0	0	0	0	0	0	0	0	0	0	0	0	0	0	4075.4	0	0	0	10786	0	0	0	0	137870	112060	114660	303680	300190	0	0	0	0	0	0	0	0	0	0	0	0	0
SLIV_13000	D6EWB7	A	Cytoplasmic	PPOX class F420-dependent enzyme, MSMEG_5819/OxyR family (IPR024031)	0	0	0	0	0	24893	14019	19537	10179	8289.1	0	23622	22193	0	0	0	0	0	0	0	0	0	0	0	0	0	0	111040	125630	7441.6	454410	563640	0	7745.7	8538.4	0	10153	0	0	0	0	0	0	0	0
SLIV_13015	D6EWC0	X,V	Extracellular; Extracellular vesicle	Secreted protein (Sec) - Dehydratease	0	0	13051	0	141980	22086	31915	1622000	1798000	792010	1492000	857890	5314700	2447900	266870	6432.4	0	196690	0	0	0	56173	115760	88989	496890	101970	529060	35040	0	0	0	0	5893600	5026600	4067400	5577500	9448800	2661400	297220	258870	158220	1135200	239340	88189	20330
SLIV_13095	D6EXH7	A	Cytoplasmic	4-hydroxy-3-methylbut-2-enyl diphosphate reductase (EC 1.17.7.4)	0	0	0	0	0	0	0	0	36235	0	0	0	0	0	0	0	0	0	0	0	0	0	0	0	0	0	0	121740	164720	227300	319090	182490	0	0	0	9349.5	0	10453	0	0	0	0	0	0	0
SLIV_13145	D6EXI6	B	Integral membrane	Integral membrane protein of unknown function (DUF4245 family)	136070	90074	0	291530	253300	519800	452320	666960	223380	68459	739920	86430	1028000	285730	548560	125130	102560	294270	134190	101190	286190	488730	131700	103880	288840	564870	398830	74859	37676	0	0	46426	279080	216880	57642	493160	296720	206980	451770	121720	266370	709680	260870	114230	51216
SLIV_13165	A0A076M047	A	Cytoplasmic	Fumarate hydratase class I, anaerobic (EC 4.2.1.2)	0	0	0	0	0	0	0	0	0	0	0	8576.2	28593	0	11938	0	12669	0	0	4126.8	0	12194	0	0	0	20547	13162	0	7824.7	34008	118640	120510	0	0	0	0	21903	10085	0	0	0	94446	0	0	0
SLIV_13190	A0A076M051	B	Integral membrane	Integral membrane protein - Penicillin-binding protein	0	0	0	0	0	39948	49101	29328	34220	34616	30842	27733	64022	30404	0	5062	0	19567	0	7771.8	16608	35116	0	0	21088	3002.6	47118	47084	39978	53683	67163	99981	14043	15554	18487	30616	28095	18061	26937	7244.4	17197	26888	7591.6	5384.7	0
SLIV_13230	D6EXK3	A	Cytoplasmic	Alkyl hydroperoxide reductase AhpD	0	0	0	0	0	0	0	0	0	21397	0	6054.3	116480	8013.6	0	0	0	0	0	0	0	0	0	0	0	0	0	149630	252320	106300	458630	1282100	0	34590	0	0	0	0	0	0	0	0	0	0	14571
SLIV_13240	A0A076M061	X	Extracellular	Secreted protein (Sec) - Protein containing Lysozyme-like domain (IPR023346)	6551500	5204100	6887000	9501500	10398000	17594000	24793000	39883000	22775000	15365000	33716000	21273000	152000000	57440000	4502300	8706600	18167000	11713000	4234100	2158000	9346300	23135000	4466800	2386900	23863000	11810000	21605000	47988000	68577000	53844000	132260000	140390000	12922000	13587000	13238000	33780000	37767000	12717000	12776000	5433200	17480000	54799000	25990000	6620200	3322200
SLIV_13270	D6EXL1	X	Extracellular	Secreted protein (Sec) - Unknown function	99484	152500	228190	351030	451320	453150	596770	411430	360290	28930	238660	122910	1820800	1276300	240970	217930	474530	581880	124070	91527	205760	486920	251560	108950	640650	427640	825940	512860	234910	236280	330920	1142400	443110	162160	189550	692670	670450	451210	255400	37799	288580	905570	557480	427060	209940
SLIV_13275	D6EXL2	E	Secreted Lipoprotein	Secreted Lipoprotein (Sec) - Unknown function	274780	245630	227570	382320	437270	423360	587580	1017800	505770	230700	524320	425360	1153200	1291000	33190	165050	314130	252080	54966	54230	167750	536300	148100	197470	797710	449360	429900	338390	536280	666510	1332600	400140	223250	420640	201830	816470	1096200	607450	206880	112690	358640	1170800	159830	287910	104710
SLIV_13360	D6EXM9	X	Extracellular	Secreted protein (Sec) - Flp pilus assembly protein CpaB	0	47915	0	76104	91111	89974	95388	100480	0	85719	0	0	0	0	70600	58768	133200	55247	53625	36488	103100	228350	0	0	94419	92191	162920	0	0	0	0	0	88020	40500	43789	72104	96592	34707	76118	23715	44745	371360	115360	0	7952.5
SLIV_13415	D6EXN9	B	Integral membrane	Integral membrane protein of unknown function	12577	22417	16670	2181.2	21379	5600.6	6898.2	142750	24671	154590	216480	15209	438550	242600	62706	16558	27098	55724	10667	34868	55438	24521	17609	7937.6	76808	77570	146950	0	0	49581	54991	77873	21661	45769	9279	0	8462.8	92656	18668	11142	19387	31895	40417	24451	13108
SLIV_13555	D6EXR6	A	Cytoplasmic	Mycothiol S-conjugate amidase (EC 3.5.1.115)	31701	14028	12171	13563	4973.4	47220	42392	174910	179320	155820	193380	110400	624260	120130	0	8182.3	5635.8	0	0	0	0	0	0	1523.6	18701	10448	88858	639330	902610	1020200	1724200	1402300	0	13756	53657	129640	80649	98728	55100	21527	52511	180120	15528	30222	4619
SLIV_13560	D6EXR7	B	Integral membrane	Integral membrane protein of unknown function	310710	239940	232430	408040	432710	476790	483000	928260	553790	184070	419620	293880	1101300	659220	616610	495280	900130	576700	301450	160610	281520	562070	281720	161390	403240	863010	456930	262890	91016	55423	113840	79875	554490	366960	280510	546010	578400	380320	413540	134910	294340	652300	447230	482030	273590
SLIV_13565	D6EXR8	N	Nucleoid	Transcription elongation factor GreA (Transcript cleavage factor GreA)	3492100	2166600	2838800	3840800	5240100	5545500	5421000	9854500	6042900	1598200	5551000	3137800	14191000	8127400	2295000	2201800	4300300	2845800	1375800	575540	1484000	3281600	2727000	1328900	4869000	4740000	590430	17250000	14169000	10231000	25408000	19118000	7591800	620480	3082600	7547900	7667400	3026700	4603900	1347400	3303300	7377000	3750500	417610	240760
SLIV_13600	A0A076M0A7	A	Cytoplasmic	Cystathionine gamma-synthase (EC 2.5.1.48)	0	0	0	0	0	0	0	105600	103550	66067	74955	0	168260	134070	26796	6830.6	0	0	0	0	7676	17444	0	0	0	22433	31721	263350	299860	227490	478930	591760	35583	38589	25624	62311	53525	0	45780	0	12665	100360	56744	20407	0
SLIV_13610	D6EXS7	A	Cytoplasmic	Peptide methionine sulfoxide reductase MsrA	29928	42193	26127	54862	63581	143000	317000	464670	238920	72178	220710	90500	1063700	470920	18304	18772	148340	22957	8412.7	5996.9	16866	55179	0	7646.8	59453	29534	191230	1375000	1360100	886990	3172800	2897900	0	142080	56335	302710	327690	47864	142590	13375	140240	424790	73945	148090	96550
SLIV_13615	D6EXS8	X	Extracellular	Secreted protein (Sec) - ATP/GTP-binding protein with Tachylectin 2 domain (IPR023294)	5831100	5737400	4109000	10393000	11551000	13717000	14832000	17159000	13849000	8390700	15121000	10838000	28220000	17792000	7546800	6687600	11928000	9984800	2931500	4317100	8759200	15025000	1413900	4975700	12005000	10513000	13825000	16689000	12701000	14313000	21040000	18270000	8884700	10105000	8839100	16692000	16434000	6839700	8730800	5036200	7481700	18082000	7778700	2000900	582680
SLIV_13700	A0A076M0C2	E	Secreted Lipoprotein	Secreted Lipoprotein (Sec) - L,D-transpeptidase	3940300	3642100	2963600	7878900	9355400	11924000	12381000	22741000	15856000	8465400	16134000	11353000	50941000	31206000	5011300	3544900	9170000	8515200	2665400	2249100	5191900	10926000	3833300	2812300	12939000	11347000	15645000	8940900	8849000	8888100	17250000	19343000	9013000	6662700	6572400	14637000	15244000	7866000	6194900	2960000	5522100	19289000	8634200	5177300	1581700
SLIV_13710	A0A076M493	B	Integral membrane	Integral membrane protein - Unknown function	301070	349850	294320	847790	774390	580380	953790	796400	693600	44405	320250	90338	1183200	1360400	453380	406160	1050500	0	516080	296860	613630	1112300	559000	177750	0	0	1293600	435750	179080	229560	0	0	1006500	274810	345800	0	0	834530	429680	196190	0	0	0	412450	0
SLIV_13715	A0A076M7S3	A	Cytoplasmic	Histidine ammonia-lyase (Histidase) (EC 4.3.1.3)	0	0	0	0	0	0	0	0	43969	0	0	0	22780	30790	0	0	0	0	0	0	0	0	0	0	0	0	0	58938	108510	0	190320	124330	0	0	0	0	0	0	36824	0	0	0	0	0	0
SLIV_13820	D6ECG3	A	Cytoplasmic	Putative protein kinase (Uncharacterized protein)	91839	58589	118540	209640	249680	259080	301350	661370	213280	27181	146810	41642	1283500	950830	133230	160610	456140	305720	63369	37554	117960	387190	162680	34915	401880	276420	588760	266600	122350	132930	545670	576050	347210	95406	91070	299730	542660	264800	206930	59567	250780	617770	452700	257450	118370
SLIV_13850	D6ECG9	E	Secreted Lipoprotein	Secreted Lipoprotein (Sec) - Unknown function	368950	291970	442590	611140	1046400	970590	786460	1732800	554560	137390	709260	215390	2867900	2242300	475140	622940	1092000	731840	513930	190720	453780	900240	711700	221490	1127300	1447600	1021000	1285000	737200	682510	1918400	1247200	1367200	532020	491190	1341800	1334200	608120	720180	359210	828030	1800100	915170	909140	409780
SLIV_13865	D6ECH2	X	Extracellular	Secreted protein (Sec) - Unknown function	256880	239310	35084	215530	243250	502980	389520	1972100	1870100	1508400	1701700	1293300	2759000	1957400	730460	0	290950	0	299530	0	284340	484560	45244	61655	1051400	942690	1312400	1772000	1884400	1754100	3349500	2205700	1947400	1013500	1158800	1992600	2931300	897410	4558000	202680	3309000	6226500	2049700	349290	0
SLIV_14075	A0A076M7Y6	X	Extracellular	Secreted protein (Sec) - Putative beta-hexosaminidase (IPR015882)	18847	24899	20075	0	38417	19402	600.32	0	0	0	0	0	0	0	55435	48105	116840	32267	18795	18953	59257	60754	20531	6911.5	39281	37004	48645	36493	0	0	39902	60973	30924	0	0	35116	33646	51497	20270	12452	63036	0	40311	43447	24829
SLIV_14135	A0A076M0I7	B	Integral membrane	Integral membrane protein - D-alanyl-D-alanine carboxypeptidase	640970	660360	404020	1100000	836470	1579200	1347100	4372300	3777700	2491500	3943800	2482600	9436700	4306500	1330300	406710	706970	817810	305570	145730	326730	1507800	406760	246770	1100700	2077100	1888700	1822900	835900	1738900	3467600	3079300	1017500	1529000	1769000	2594700	3045000	1005800	2096200	597750	1454500	4060700	1515600	1185500	309540
SLIV_14185	D6ECN5	F1	Peripheral plasma membrane protein facing the cytoplasm	Serine hydroxymethyltransferase (SHMT) (Serine methylase) (EC 2.1.2.1)	7219.7	7683.1	6484.3	13608	15777	12493	14791	58486	102700	31385	72925	49783	441470	98076	19499	17712	28681	16816	0	189.68	12234	5419.8	27408	12523	20207	54119	45472	652060	666680	387060	1452400	1206100	52171	52713	59065	114980	70801	83775	44362	19338	37277	121470	88731	45244	62723
SLIV_14225	D6ECP4	A	Cytoplasmic	Oxidoreductase	0	3897.2	0	0	0	14278	27113	30429	34358	35159	61903	76300	198750	63477	0	4562.6	0	0	0	1966.2	0	0	21414	5412.7	25445	16718	20770	252150	404310	406930	945460	917770	0	5507.3	18908	38881	20971	13773	0	6209.9	16012	127750	0	11597	0
SLIV_14235	D6ECP6	F1	Peripheral plasma membrane protein facing the cytoplasm	Malate dehydrogenase (EC 1.1.1.37)	517910	350540	344750	1042800	890510	2174800	1651000	5379800	3568400	1651500	3478800	2145400	13400000	5268100	500770	287350	541650	275450	119860	382780	186950	1641000	333820	128890	1519600	1258900	984600	17666000	14702000	12107000	34052000	26266000	1274000	1531300	1238500	3372700	3385800	1643000	1521700	358030	1776400	6207800	2186100	485770	377280
SLIV_14250	D6ECP9	A	Cytoplasmic	Bifunctional protein FolD	48535	109900	23423	76264	51395	77694	60616	133230	503370	286090	325840	246190	1011900	590400	168530	21858	9639.1	22449	117210	5354.3	16630	28462	85566	17943	62668	79948	137970	1921000	1933300	1957600	4194600	4115800	47893	134540	154170	210660	283300	163990	242240	52746	65009	399720	163180	85943	25857
SLIV_14280	D6ECQ5	B	Integral membrane	Integral membrane protein - Ser/Thr kinase containing peptidoglycan binding-like domain	25698	23941	40828	35567	8001.5	0	9903.6	0	25241	0	0	0	0	0	36073	18607	39058	32685	0	16396	27633	0	22292	24549	60086	0	61285	176680	151220	65886	121440	108370	82592	11487	0	0	0	0	57467	34030	0	0	40971	48169	18910
SLIV_14295	D6ECQ8	A	Cytoplasmic	Bifunctional purine biosynthesis protein PurH	52726	0	6169.1	0	8995.7	9882.1	12107	242180	110960	108130	102730	93922	524800	291050	1922.7	3740.6	9994.9	6575.8	0	0	2967.6	0	4355.6	0	34033	19962	10461	610970	919600	573800	1571500	2227500	18708	30372	22197	19832	17549	12824	64010	13730	0	109650	112980	41563	23800
SLIV_14320	D6ECR4	F1	Peripheral plasma membrane protein facing the cytoplasm	Succinyl-CoA ligase [ADP-forming] subunit alpha (EC 6.2.1.5)	212250	343730	113970	315080	240140	226440	311160	1508400	1325300	959850	1209900	973920	4083300	1948500	193680	82458	140700	211670	32670	12781	58084	207360	63616	69966	661390	366490	494380	6401200	8319000	7379900	16374000	19793000	565690	531080	443550	484980	459270	565490	527250	214630	219780	912500	606470	291440	42245
SLIV_14325	D6ECR5	F1	Peripheral plasma membrane protein facing the cytoplasm	Succinyl-CoA ligase [ADP-forming] subunit beta (EC 6.2.1.5) (Succinyl-CoA synthetase subunit beta)	920140	655990	519770	843980	975600	1500600	1439300	2864800	2269300	1217700	1899800	1561800	7310500	3588000	536920	377960	830590	603500	197860	113880	400800	777710	433910	280350	867840	648240	1017800	9726800	8543600	8814700	19068000	21028000	1307300	963620	879240	2119500	2141600	1355500	1168600	474710	848420	2755000	1726800	1244900	380650
SLIV_14380	D6ECS6	X	Extracellular	Secreted protein (Sec) - Enodpeptidase, NLPC/P60 domain (IPR000064)	625750	709270	413700	843940	1094500	1380500	1380300	1685100	1641700	1035200	1403400	1090100	3004200	1644700	450700	278120	667910	664760	225350	165420	377160	835210	14421	586570	901130	557270	1249300	1050800	838110	972490	1346000	1365900	612010	904590	1060100	1607400	1034200	768210	1274700	513300	1279300	2840400	1290800	206040	34005
SLIV_14395	D6EDW5	X	Extracellular	Secreted protein (Sec) - Enodpeptidase, NLPC/P60 domain (IPR000064)	141790	13801	83443	186490	227810	230950	364840	541710	189140	0	0	4748.3	968940	802390	163080	255780	692600	370760	211710	60148	246120	495760	285720	39043	426460	0	159880	851930	787030	549670	1895300	2207400	136860	40291	25611	176860	69235	128710	927290	75367	379240	500010	945460	185910	96095
SLIV_14450	A0A076M858	B	Integral membrane	Integral membrane protein - Protein with LPXTG cell wall anchor domain (IPR019931)	158850	188680	177730	363360	286590	377000	572670	410010	373000	51392	272420	164430	681000	577530	180930	107870	318190	0	125430	55931	139200	249230	208680	0	287720	173210	326070	2023200	1414700	1662000	3372900	4256700	127870	0	48774	0	206810	101610	0	49684	0	398700	182070	342570	64258
SLIV_14485	A0A076M0P7	B	Integral membrane	Integral membrane protein - Ser/Thr protein kinase	216140	97053	173900	352050	341450	628550	1012600	1240200	1594200	722240	1664300	684950	2795000	1830000	731150	99406	260680	221330	36413	81734	242270	361160	82253	131020	558970	684300	970960	464040	330490	538810	764590	529110	388340	454740	637860	841970	1054700	342190	342090	187360	746200	1237700	282150	222200	81235
SLIV_14505	D6EDY9	A	Cytoplasmic	Putative oxidoreductase (EC 1.-.-.-)	13595	38504	13535	32893	60622	24083	81498	231950	210300	204220	130280	97283	571980	201410	6086.5	5545.5	21959	20299	1381.4	16776	37759	42052	0	5518.3	29899	10519	37568	241190	402660	333410	426040	475570	24912	90108	84158	117750	129980	73550	129990	81585	150780	652870	259560	22159	0
SLIV_14510	D6EDZ0	F1	Peripheral plasma membrane protein facing the cytoplasm	Inosine-5'-monophosphate dehydrogenase (IMP dehydrogenase) (IMPD) (IMPDH) (EC 1.1.1.205)	0	0	0	0	0	0	0	0	0	0	0	0	0	0	0	0	0	0	6089	6020.3	7987.3	10430	0	4098.4	0	7282	14222	64880	72286	50148	0	106650	0	0	0	0	0	0	0	0	0	0	0	0	0
SLIV_14550	D6EDZ8	F1	Peripheral plasma membrane protein facing the cytoplasm	60 kDa chaperonin 1 (GroEL protein) (Protein Cpn60)	16484	21483	0	30622	12645	27624	36652	126010	90475	77797	85424	61311	213620	81410	31507	0	21730	0	0	1562.3	6146	17575	0	4179	0	25452	18151	69777	105240	32227	153370	100310	24169	42258	30698	16139	16339	27186	34655	3940.8	10951	69988	28398	0	3890.3
SLIV_14555	D6EDZ9	F1	Peripheral plasma membrane protein facing the cytoplasm	10 kDa chaperonin (GroES protein) (Protein Cpn10)	3956300	2990700	1936200	2942400	2947400	3215700	3126600	7414300	6155600	4115600	3889000	2831200	10152000	4193100	3220500	2155300	3347400	2320800	2006000	795910	1426000	2800900	2693800	1310700	3196000	3577300	3078500	19832000	15459000	12200000	25370000	25931000	4623300	2982300	2785400	4656000	3668700	2790400	3371900	1206100	1740700	4445900	3448200	5316800	4111500
SLIV_14700	A0A076M4V5	B	Integral membrane	Integral membrane protein of unknown function	237400	128790	128470	139090	480890	290470	298940	570330	278630	138270	352270	285870	1610400	729890	195240	93046	636980	412970	145960	83587	270720	253280	221040	54938	468000	407740	911210	481250	299660	290910	585670	1033200	482600	183450	236110	393470	499600	490670	339140	159180	113280	656120	765820	286980	108350
SLIV_14715	D6EE32	F1,N	Peripheral plasma membrane protein facing the cytoplasm, Nucleoid	DNA-directed RNA polymerase subunit alpha (RNAP subunit alpha) (EC 2.7.7.6) (RNA polymerase subunit alpha) (Transcriptase subunit alpha)	30750	41236	30235	91600	92571	59510	89867	209550	268470	220120	282470	216970	503190	188230	54848	29841	52049	28725	7943	9234.6	36033	109570	16382	12732	54474	76953	74741	432110	673500	345160	840010	414470	72007	93834	67852	230160	173390	83121	276180	39779	139940	413930	89728	61220	34758
SLIV_14740	D6EE37	F1	Peripheral plasma membrane protein facing the cytoplasm	Methionine aminopeptidase (MAP) (MetAP) (EC 3.4.11.18) (Peptidase M)	0	0	0	3849.7	55274	0	25549	27251	0	0	0	19977	0	0	0	17007	0	17229	0	0	0	0	0	0	0	13510	10676	1141900	879190	401690	1977200	1754200	0	0	0	42698	15055	0	0	0	6581.5	0	6476.5	47879	63835
SLIV_14745	D6EE38	F1	Peripheral plasma membrane protein facing the cytoplasm	Adenylate kinase (AK) (EC 2.7.4.3) (ATP-AMP transphosphorylase) (ATP:AMP phosphotransferase) (Adenylate monophosphate kinase)	732210	498600	629700	1023300	999400	1768000	1835700	2803300	2078000	854130	1784700	1137700	6449100	2923600	507230	729370	1162600	232430	162740	140890	218810	1032500	459720	279040	1321700	1134000	898980	10274000	8010300	8590300	18194000	14624000	1304100	1507800	1243300	1987000	2505500	1195800	1371900	396990	1374800	2881200	1551500	1169200	717890
SLIV_14805	D6EE50	r	Ribosomal	30S ribosomal protein S17	92548	6876.2	38391	71076	87449	131450	157390	119840	39516	0	11340	0	100420	101830	58149	31225	89591	44279	50319	5666.1	25889	84570	77280	8011.8	44497	119560	78470	346270	205840	138180	721480	542870	164780	29771	50588	200040	219160	78592	54842	14988	69337	124060	75733	79728	85866
SLIV_14855	D6EE60	r	Ribosomal	30S ribosomal protein S10	128550	130140	53972	74471	97917	134410	150530	0	0	149270	106690	146000	330010	94179	0	0	101610	0	0	30585	0	84600	47828	23595	0	0	63042	0	0	96443	134810	139690	0	0	116540	165630	156920	78214	97170	0	67007	103240	0	53541	60409
SLIV_14960	D6EE81	A	Cytoplasmic	Uncharacterized protein	41208	48035	34844	79053	68638	106480	84823	90614	106500	43409	44148	28415	141150	111140	35358	24224	29546	18799	32912	9826.5	0	16819	18615	9795.4	39206	27479	42139	724790	564990	505460	828740	1107800	111270	23045	58126	63581	37692	50218	54911	26020	33411	50949	36431	74477	34436
SLIV_14975	A0A076M0Y6	X	Extracellular	Secreted protein (Tat) - Secreted Endopeptidase, NLPC/P60 domain (IPR000064)	1227900	1297700	1336600	2304100	2890900	3142300	2885000	3349400	2526400	1080400	2490200	1424500	8084500	4412100	1140000	713240	1610100	1205900	560640	513060	1207300	2360600	740070	646690	2350300	1385200	2843800	3655200	2790400	2647900	5635900	4952000	1168200	1633800	1391700	3224000	3441100	1810400	1441600	725680	1218200	2975000	2321100	1245400	542010
SLIV_15030	D6EE95	F1	Peripheral plasma membrane protein facing the cytoplasm	Elongation factor G (EF-G)	206470	131060	109180	233430	260490	411120	384050	936160	550910	213940	463220	251750	2095500	840570	172710	145830	285620	222080	61303	43259	104280	311550	116350	81756	297420	277630	336610	1663900	1978400	1736400	3959100	4101900	379940	345070	319250	674630	721620	275440	277520	96688	278970	863060	357050	314690	189980
SLIV_15070	D6EFE5	r	Ribosomal	50S ribosomal protein L7/L12	2973900	2398700	1111300	2682600	3224200	4728600	5606000	14563000	9611100	6717100	10276000	7089200	31761000	11980000	3327200	1471900	3044700	3521000	1459200	832400	2315600	5960700	532840	867180	3837700	5388900	5243600	22466000	25123000	15898000	37300000	41706000	5184200	6324800	5049100	10409000	10749000	3558400	8953500	2129700	5363200	10967000	7907900	5743200	2153700
SLIV_15080	D6EFE7	E	Secreted Lipoprotein	Secreted Lipoprotein (Sec) - Putative lipoprotein localisation LolA/LolB/LppX-like protein (IPR029046)	1293900	1326800	1186800	1979000	2963600	2303700	3244700	3931900	2178100	890210	1863800	1187400	7376100	4523200	2669900	2628700	6915500	4310600	3047400	1270600	3235600	7361400	2300700	894430	3040600	4109500	5906200	2791100	1969700	1861800	3464200	5070400	4088200	2022100	1841500	4841600	4402400	2047100	2552900	650480	1861500	4335300	2811500	2223500	981410
SLIV_15100	A0A076M112	N	Nucleoid	Transcription termination/antitermination protein NusG	220580	228520	123120	202340	207650	439380	441570	1206800	1364500	813110	1016200	414300	2004800	1068900	249730	118640	409340	171280	19475	28126	124100	481020	105060	35470	297430	297260	498180	1935100	1737000	1531300	3744900	3016900	353210	215160	415160	1084400	779860	311030	692270	160110	948600	2157800	771160	132340	104300
SLIV_15115	D6EFF3	A	Cytoplasmic	Aspartate aminotransferase (EC 2.6.1.1)	20441	17951	11350	14747	20367	159100	143470	507660	129770	99985	338260	320210	1057800	120590	56111	50584	65612	7785.8	23892	17895	36717	99404	33902	19277	51132	59544	76368	912180	1772100	1541800	3250100	4054000	81856	66987	118200	33054	21248	43687	67694	18547	33441	71142	84027	54251	29693
SLIV_15160	D6EFG2	A	Cytoplasmic	UPF0336 protein SLIV_15160	0	0	0	0	0	0	0	0	0	0	0	0	0	0	0	0	0	0	0	0	0	21290	0	0	0	0	51542	199890	319430	202850	193950	352630	0	0	0	0	0	0	0	0	0	0	0	0	0
SLIV_15200	D6EFG9	N	Nucleoid	UPF0234 protein SLIV_15200	406220	302600	334740	397270	733530	935530	1337300	602840	310310	117300	368890	225740	1487600	461080	122120	143810	371510	243100	109200	61182	124590	83118	75385	10189	270500	307420	277260	3231800	4701000	4106500	9573500	12106000	214400	191650	106900	306510	368240	313370	131300	67821	141420	513330	399380	218050	79190
SLIV_15350	D6EFJ9	B	Integral membrane	Integral membrane protein - Lipoprotein localisation LolA/LolB/LppX (IPR029046)	5008000	5235800	4795300	7643000	10719000	8708600	10317000	31383000	20054000	8809700	13520000	11439000	48180000	22904000	13653000	13999000	32270000	18458000	11850000	6565800	13357000	26047000	10203000	4383600	18182000	16396000	23742000	11715000	7446100	5744000	13172000	17115000	18722000	11460000	10572000	19885000	18451000	10900000	12587000	2784300	7712000	21049000	12040000	12545000	5043100
SLIV_15370	D6EFK3	A	Cytoplasmic	Fumarylacetoacetase	46598	11626	23375	39007	21472	75119	35844	227260	138850	15190	38052	28913	214120	143170	43145	13774	0	0	27888	0	0	14190	43182	0	28580	0	34952	2050200	1650600	1626800	3658200	3055600	30068	58150	33097	34194	136280	87383	101110	24954	57775	307830	176690	170280	81321
SLIV_15460	A0A076M8W3	X	Extracellular	Secreted protein (Sec) - Enodpeptidase, NLPC/P60 domain (IPR000064)	505470	420200	566790	619200	596350	730020	1397800	157630	115180	910420	1450800	1089600	4984200	2219700	31418	306220	834120	419240	108640	116310	410120	374530	0	97986	422420	402380	394990	1230100	1840100	1514600	3060600	5431800	79317	491010	330070	860130	643260	372740	52611	0	225420	895480	476580	0	0
SLIV_15525	D6EFN3	B	Integral membrane	Integral membrane protein - Putative bacterial transcriptional activator (IPR005158)	6194.5	2866.5	4275.5	13104	16380	12641	15187	324300	180780	9006.4	162850	10150	48802	31267	156190	0	217720	130960	63931	45533	122960	21393	55793	69193	12905	176660	26756	158600	23358	148570	32586	31506	174670	13229	111350	20865	464190	15026	187060	78920	226640	473760	6418.2	0	40393
SLIV_15530	D6EFN4	X	Extracellular	Secreted protein (Sec) - Unknown function	75271	73437	74133	65593	369980	100390	263190	340570	156570	34509	199020	92716	903570	761400	48986	29650	167120	16947	12163	4717.4	24018	132490	9994.9	36068	29482	33841	202380	7538.8	114050	105850	15909	35010	167520	107930	126040	379160	360750	34827	0	103.8	0	0	4174.5	78883	17997
SLIV_15535	D6EFN5	E	Secreted Lipoprotein	Secreted Lipoprotein (Sec) - Unknown function	458990	372050	423820	627020	575930	475440	697080	1007500	655000	359640	648460	342780	1400100	1015800	330200	435570	726820	387900	229110	158230	375360	439740	244860	198400	468920	485470	755830	216360	137380	152880	281210	196550	707060	292120	245210	759470	584250	429990	403680	233240	152840	633100	219820	541430	278550
SLIV_15540	D6EFN6	A	Cytoplasmic	Uncharacterized protein	0	0	0	0	0	0	0	0	0	0	0	0	0	0	6928.5	0	0	0	0	2285	0	0	0	4445.3	0	0	0	127220	296190	0	64965	0	22602	0	35686	0	0	0	18732	6272.7	0	0	10618	0	0
SLIV_15625	D6EFQ3	B	Integral membrane	Integral membrane protein of unknown function	742540	761870	546110	1270900	1410000	1167700	1548600	1512000	800700	381130	718450	495560	1517800	1132400	1114700	678540	1621300	1201300	771050	361200	742250	1524000	571030	353470	1201500	1213900	1470000	1248200	674370	747490	1404300	1436400	1354100	735100	549540	1375000	1429000	722750	0	0	0	0	0	586120	288530
SLIV_15640	A0A076LYY4	E	Secreted Lipoprotein	Secreted Lipoprotein (Sec) - Unknown function	56510	36259	53796	90271	104280	151900	236370	521740	351280	214770	453000	172210	998010	580570	42154	39273	0	5756	0	21416	57807	183480	45941	60448	194020	114600	195440	161010	300580	259540	448640	303750	242340	137430	77673	354010	396160	96675	235590	40118	68731	234860	100740	89345	31832
SLIV_15645	D6EFQ7	X	Extracellular	Secreted protein (Sec) - Unknown function	57313	16465	71339	126940	199510	314150	273240	283650	0	0	54541	0	995420	623000	52272	92613	429180	313370	66775	26475	103150	424020	88588	40275	399940	180330	437580	0	82208	48563	66984	157040	288630	97732	84704	437160	421380	0	36258	5919.4	41200	84096	25451	172390	49352
SLIV_15730	A0A076M5F1	X	Extracellular	Secreted protein (T7SS) - ESAT-6-like protein (EsxA) (IPR010310)	7688000	8608800	8819100	9684100	12341000	18421000	21549000	69103000	66469000	44283000	56380000	50009000	146220000	73908000	9107700	9643600	20243000	13821000	4144600	5784100	8675400	22728000	2946100	9592400	22620000	11360000	26770000	32033000	48351000	26918000	73957000	80208000	19067000	28743000	31815000	60575000	64595000	25271000	3919400	1660300	2624200	8132500	3427500	13501000	4667800
SLIV_15835	A0A076M926	B	Integral membrane	Integral membrane protein - Ser/Thr protein kinase	345130	376820	496890	835210	944630	1325100	1331800	2646300	1577000	391800	1512900	865860	4047900	2795600	386020	665190	1327900	624970	274300	224320	559000	1097100	341260	376500	1670200	776670	1315300	1353500	1088200	1175200	2373700	1820900	1520400	911640	855380	1901000	2356700	907670	1090400	428330	1049200	2662200	1373600	608350	245000
SLIV_16235	A0A076M985	B	Integral membrane	Integral membrane protein - D-alanyl-D-alanine carboxypeptidase	7411.5	3840.1	7287.3	14369	19742	19540	27179	18447	8173.9	857.18	0	0	17928	12004	7396.9	2973	10180	4951.1	6653.9	1239.5	3878.4	7716.9	9171.6	1950.8	11100	14075	11884	79396	51759	39101	126740	122160	17552	6293.7	5145.2	21341	15960	7873.4	12972	3155.4	9892.5	16497	14067	8279.7	4725.5
SLIV_16285	A0A076M993	X	Extracellular	Secreted protein (Sec) - Uncharacterized protein	0	0	0	0	0	0	186940	171740	296400	192590	233090	84710	0	228370	160350	0	0	0	0	0	132930	237130	0	36851	0	156150	169560	0	0	0	0	0	0	81612	96571	176550	295230	0	142420	59832	0	244230	0	0	0
SLIV_16375	D6EIE8	A	Cytoplasmic	Calcium binding protein	0	0	0	0	36035	49223	49276	233140	199090	150680	162550	178570	383640	97875	0	0	0	24991	0	13379	21824	39148	36398	0	0	60035	83004	1310800	728050	1620300	2450600	2309400	106260	101420	79924	170250	216310	88919	149840	53756	116670	227250	0	69725	0
SLIV_16430	A0A076M5Q0	A	Cytoplasmic	Uncharacterized protein	1575800	1668100	1650600	2384800	1937700	1996900	3104100	1161700	2135300	920330	1262900	1574000	6507400	3830500	963070	1701600	2656400	1510400	928090	663310	1044000	1928700	990650	229570	1180400	1617600	2853100	307810	238460	320120	482660	586750	1319300	604990	1043700	1833300	2005200	1243300	529790	622700	878580	2789700	1771400	169520	270550
SLIV_16460	D6EIG5	A	Cytoplasmic	Iron-dependent repressor IdeR	92506	36877	47154	51529	0	90708	125760	404890	248870	132050	208290	149180	737260	312990	74306	54921	126180	71832	29606	15179	56044	97485	68376	25579	62423	101180	107980	126240	1094000	968730	2216700	2421800	129470	112600	105470	360200	284650	73133	155520	49167	107150	322800	145010	121110	83870
SLIV_16545	A0A076M1R9	B	Integral membrane	Integral membrane protein - Ser/Thr protein kinase	0	0	0	0	0	152080	0	254840	329880	220160	0	175260	493590	0	44111	0	0	0	0	0	40943	122830	0	0	39394	0	0	76607	104370	131100	0	164770	0	0	0	97110	182730	0	124580	0	81281	246880	0	0	0
SLIV_16580	D6EIJ0	B	Integral membrane	Integral membrane protein - Putative adhesion molecule	0	42270	53546	76625	119790	106210	35883	143130	29498	3375.9	70520	1704.5	243450	0	91609	34984	87476	29857	33002	19188	0	0	30963	19725	0	0	160770	28425	17892	20299	69316	36081	69631	0	0	144810	85603	0	0	0	11988	25728	0	0	11507
SLIV_16595	A0A076M1S7	A	Cytoplasmic	Phosphoserine aminotransferase (EC 2.6.1.52) (Phosphohydroxythreonine aminotransferase)	0	0	0	23847	3275.4	32753	43582	104580	258210	184210	90750	111360	552180	172970	15061	0	0	0	0	0	12798	0	0	2880.6	21239	11888	41338	406900	645470	849850	1508800	1364500	0	59530	78880	39156	98053	32465	37851	7440.4	27225	55852	10441	0	0
SLIV_16635	A0A076M9D8	B	Integral membrane	Integral membrane protein - Protein with WD40/YVTN repeat-like domain (IPR015943)	840350	576260	745690	1046600	1426200	1422700	1498600	1902800	804200	247410	604070	351870	2664300	1713300	1193700	959670	2173800	1414400	1193500	443070	951440	1857900	638040	345550	1247500	1215400	1411900	1507300	911220	1031100	548350	944050	1709000	653950	584600	1711200	2041900	704750	1183000	299240	955480	1570600	1417500	582870	233270
SLIV_16755	A0A076M5S2	X	Extracellular	Secreted protein (Tat) - Uncharacterized protein	12037000	12273000	14037000	21586000	26953000	15578000	21543000	14012000	9118800	2798600	10046000	5743600	44300000	25414000	5286500	8244300	19271000	15849000	4532900	2768100	4121700	14522000	12571000	3268400	20551000	19714000	22419000	1497200	1146300	753870	2039500	3200200	13146000	5923700	3400000	14133000	8447800	10825000	9268500	5269600	5119600	20151000	15827000	20219000	6057800
SLIV_16905	A0A076LZM4	A	Cytoplasmic	Carboxylic ester hydrolase (EC 3.1.1.-)	0	0	0	0	4268.4	0	0	14407	18033	25741	13897	4245.3	36609	45958	6285.5	4382.8	0	0	0	1078.8	0	7340.6	4580.7	1240.4	0	0	4982.3	119640	97884	79495	156580	164730	14076	5804.2	21001	9159.8	31185	24359	13882	0	0	37992	9012.5	7297.2	6449.8
SLIV_16915	D6EIQ5	F1	Peripheral plasma membrane protein facing the cytoplasm	60 kDa chaperonin 2 (GroEL protein) (Protein Cpn60)	203080	189330	77093	262260	315380	186930	338800	1502100	813310	436950	725550	639220	2015100	814910	87879	183200	235630	316390	117070	60949	107070	454370	77880	85899	374820	680820	566020	885500	883550	721850	1506000	1697600	372350	520510	404190	975570	696040	352080	527030	47296	338370	1149900	578690	164060	63005
SLIV_16925	D6EIQ7	A	Cytoplasmic	ThiamineS/Molybdopterin converting factor subunit 1 (IPR003749)	438790	306240	178580	755620	843650	1448800	1668300	410650	459110	221330	256900	249160	1040000	1078500	413400	7804.5	307550	106340	86092	129740	309010	577650	94003	106100	332720	590840	271260	2684600	2622800	2464300	5385200	2512900	207820	202450	221060	478200	849560	156550	314890	86136	243510	511460	127320	120610	0
SLIV_17010	D6EIS5	A	Cytoplasmic	TerE-lik protein	731760	394280	466030	823270	988730	1441100	1774000	5946700	3181700	1500500	3185600	2083900	14625000	5964500	397930	423750	1010100	504240	183450	133810	197030	1278200	876680	276940	2143700	1257200	1425100	14520000	15031000	12273000	35063000	33150000	2154700	1419600	1477700	3669100	2899600	246630	1889600	485490	1668700	4839000	2124000	1713600	770120
SLIV_17120	D6EJW1	A	Cytoplasmic	Phage tail sheath protein (Uncharacterized protein)	97311	52527	45889	115910	133570	186310	173900	374270	235990	56285	117000	59492	586570	280180	26903	36717	74280	49191	12874	20964	37310	159370	17967	30722	162030	141380	101400	72086	68483	111430	293910	156540	36328	81818	75900	167270	204550	77479	158110	30291	149870	416420	221970	58575	30327
SLIV_17175	D6EJX2	B	Integral membrane	Integral membrane protein - Membrane Protein with Galactose-binding domain-like (IPR008979)	711030	979120	745890	1480500	1938300	1786200	1948500	882830	746900	395450	597440	463400	1201700	799090	1045600	689870	1341100	1149900	683520	426320	943030	1756300	525990	379850	1205800	1585800	1617800	1009800	484110	728610	1337100	645620	623100	676640	616800	1310800	1261500	656910	551510	174810	561510	1382100	571320	293930	129140
SLIV_17195	D6EJX5	X	Extracellular	Secreted protein (Sec) - Small protein of unknown function	42105	94032	14586	122770	325940	492320	666650	112320	398260	0	201880	274510	804270	735120	194390	130560	352700	158770	20217	81492	292390	799430	23140	47456	425320	241770	950170	89342	602360	462080	807890	707450	437020	346580	266180	364900	1116800	424290	453820	129610	1628000	2376000	950220	0	13628
SLIV_17235	D6EJY4	E	Secreted Lipoprotein	Secreted Lipoprotein (Sec) - DR1885-like metal-binding protein	3307100	4070400	2027100	5152700	5056800	5567000	6715000	8102600	8203800	5996800	7128000	7036100	18411000	9667700	7664500	3922800	7903300	7191300	2113300	1459500	5575100	10120000	2084000	1261200	6206800	10258000	7369100	627270	851780	848670	1483500	1645900	4629200	4021100	3219800	7333200	6170300	4279100	5527700	2304000	5957000	14405000	6927400	2775200	215940
SLIV_17280	D6EJZ3	A	Cytoplasmic	Glyoxalase/Bleomycin resistance protein/Dihydroxybiphenyl dioxygenase (IPR029068)	0	0	0	0	36641	30760	41463	180150	159570	99694	125140	55197	286040	139960	35760	16985	22108	24214	0	0	17654	0	6691.9	29123	68980	44198	71915	259320	306450	267350	556240	298580	0	59211	74991	73411	82371	33267	66442	42807	44382	91225	0	0	0
SLIV_17330	D6EK02	F1	Peripheral plasma membrane protein facing the cytoplasm	2,3-bisphosphoglycerate-dependent phosphoglycerate mutase (BPG-dependent PGAM) (PGAM) (Phosphoglyceromutase) (dPGM) (EC 5.4.2.11)	4930.9	0	0	5575.8	5715	0	0	18338	16439	0	28177	14420	173280	19624	5199.2	0	5640.7	0	0	0	0	0	0	0	0	4968.8	3896.2	108640	153710	92032	178140	221350	0	7575	0	9758.6	51431	7233.6	5122.5	3400.3	0	0	8992.5	0	0
SLIV_17370	A0A076LZW9	X	Extracellular	Secreted protein (Sec) - Endopeptidase, NLPC/P60 domain (IPR000064)	125000	117310	156860	158910	445930	729470	675710	644510	770390	533180	866620	593860	2116200	868260	536560	307200	817830	592720	303860	110750	444960	896980	209830	93824	372030	448910	860160	120680	115250	218570	269710	303100	594050	398340	483830	894540	1023200	226510	602040	101160	384730	920690	338830	120160	77247
SLIV_17400	A0A076M271	A	Cytoplasmic	Organophosphate acid anhydrase	39923	22952	35646	54536	53559	62762	59733	67009	33528	21202	26934	16623	69691	23923	65146	20846	45164	21010	23896	17163	33310	36274	21397	14413	42228	0	39905	62956	0	59906	249060	207300	362560	240970	212670	378650	387140	143880	20926	9457.3	19225	20786	15929	0	0
SLIV_17480	D6EK31	A	Cytoplasmic	UPF0678 fatty acid-binding protein-like protein SLIV_17480	13341	966.29	5303.4	9734.9	21667	23377	93044	108680	92799	0	46227	0	288100	230760	1994.9	11512	58603	16118	1331.5	398.41	9695.6	47445	9080.4	3643.2	47713	20755	51435	244580	400150	396640	1649700	506040	51106	26627	47035	70704	57644	7876.8	26061	1614.1	59896	60851	27920	28691	22819
SLIV_17550	D6EK45	A	Cytoplasmic	Uncharacterized protein	1320800	2269600	1958900	3176900	3751300	3794500	4312900	1697600	1579000	1217700	1898300	1507800	5050500	2470300	1576200	811470	1948800	1120600	954860	271360	789950	1391700	691240	306070	1506800	1647900	1741400	4539000	3982200	4218800	7717200	7029500	1673600	1215600	1224800	2501300	2588300	1207700	3211400	1404700	2286600	5473800	1717500	1064700	651930
SLIV_17555	D6EK46	A	Cytoplasmic	Sulfurtransferase	219790	211310	95151	356340	374870	384130	432110	1021400	918620	407640	573680	468900	2873100	1644700	255970	128770	443150	218840	63281	47303	84747	185200	122580	68109	526080	256720	329920	2819600	2264100	1884300	4430400	6692500	617490	346310	379620	1182000	937330	663200	1178000	271080	987010	3080100	1743700	423330	212040
SLIV_17620	D6EK58	A	Cytoplasmic	Mycothiol acetyltransferase (MSH acetyltransferase) (EC 2.3.1.189) (Mycothiol synthase)	6039.6	0	5538.5	0	17447	21072	0	26063	7084.3	0	0	0	0	0	3525.5	0	9741.7	6195.8	3550.5	0	3854.1	8295.4	7383.3	1524.2	0	14416	0	132880	114430	73845	293760	204810	11026	4736	5596.2	25559	24096	11058	12656	1165.5	0	0	0	8348.4	5471.5
SLIV_17670	A0A076MA17	E,V	Secreted Lipoprotein, Extracellular vesicle	Secreted Lipoprotein (Sec) - Phosphate-binding protein PstS	5658.6	0	0	0	0	0	0	16740	0	0	0	0	0	0	15814	4493.6	0	0	0	0	0	0	53889	0	0	82237	0	667010	179360	449980	1067900	374370	11467	0	0	0	0	0	0	0	11049	0	0	25649	8291
SLIV_17725	D6EKY8	B	Integral membrane	Integral membrane protein - Transglycosylase	87211	78507	76867	141250	137910	347300	420610	542080	525020	355350	604270	764990	1706300	448880	75115	80470	122360	95915	23763	1486.8	0	383490	23236	0	235560	0	222090	408750	589870	670510	965960	982420	193690	99946	50018	428110	85892	286930	177770	31637	202300	611160	223690	70734	25728
SLIV_17815	A0A076M066	B	Integral membrane	Integral membrane protein - Protein with RNA polymerase sigma factor, region 2 (IPR013325), Winged helix-turn-helix DNA-binding domain (IPR011991) and Galactose-binding domain-like (IPR008979)	5998.2	7421.9	7041	0	11117	0	11472	40854	35278	20225	27627	31894	143030	45060	18360	11383	21675	11092	6012.1	10658	22424	30409	9959.6	8442.5	24992	14402	23315	7277.2	0	0	12007	13088	12464	13927	17607	42585	33499	11664	12616	3800.9	21828	32016	11728	7393.2	3057.3
SLIV_17855	D6EL14	A	Cytoplasmic	Oxidoreductase	0	0	0	0	0	0	0	0	0	0	0	0	0	0	0	0	0	0	0	0	0	0	0	0	0	0	0	36783	56488	32311	142880	104840	0	0	685.1	0	0	0	435.6	0	933.92	0	0	0	0
SLIV_17860	D6EL15	X	Extracellular	Secreted protein (Sec) - Cell wall peptidase	1458900	956950	1146100	2195400	3194100	2292400	3402400	2697800	1616800	442550	1059300	873240	8226400	3688100	648460	579840	1926200	1607700	1097900	276800	1097800	2594800	757090	216620	1836500	718150	2288000	1708400	2253200	1406800	3825300	5636700	1340500	536830	651170	2102000	1952500	973400	1013700	196770	793000	3130300	2314900	915060	226550
SLIV_17970	D6EL32	N	Nucleoid	Transcriptional regulator MerR family	599850	803400	574630	312250	825990	850150	1112000	0	178260	148640	108250	154290	0	220410	315140	170650	247980	172610	110890	67184	161120	305760	0	0	0	195730	0	792590	1036500	958850	1372300	1959400	123170	226130	91193	300670	269180	202940	0	0	0	316270	0	58525	68262
SLIV_17980	D6EL34	A	Cytoplasmic	Valine dehydrogenase (EC 1.4.1.23)	0	5718.4	0	8968.6	17159	0	12430	147550	161800	21871	97543	35897	494920	164070	0	7355	15311	8401.3	0	0	32279	0	0	941.35	0	31035	67683	1332200	1635900	1374400	4582200	3326200	12266	11979	63983	44709	63499	37180	48378	29190	22813	89502	73941	0	0
SLIV_18000	D6EL38	E	Secreted Lipoprotein	Secreted Lipoprotein (Sec) - Unknown function (DUF306 domain)	15837	1885.1	15297	29565	42557	44407	75676	60824	21862	0	5283.6	0	88812	69200	24371	17188	71736	19946	24249	4610.1	21065	53895	23989	6968.6	59543	55679	52647	44795	24178	23737	76961	48138	36782	11704	9183.1	71857	60261	15920	30748	2661.1	47349	45293	29932	33992	7986.7
SLIV_18040	D6EL46	A	Cytoplasmic	Phosphoribosylformylglycinamidine synthase subunit PurS (FGAM synthase) (EC 6.3.5.3) (Formylglycinamide ribonucleotide amidotransferase subunit III) (Phosphoribosylformylglycinamidine synthase subunit III)	168810	501380	250270	538860	985030	1421300	1348600	430140	934110	717150	885290	1086200	2710200	1258400	295020	156840	696040	479610	122990	389800	481350	1196200	245500	465460	716920	201810	997520	1584100	1549000	2310000	3201400	2562000	197860	717120	576780	735840	1003900	262060	192390	44346	165260	295530	195620	101140	108630
SLIV_18080	D6EL52	F1	Peripheral plasma membrane protein facing the cytoplasm	Phosphoribosylaminoimidazole-succinocarboxamide synthase (EC 6.3.2.6) (SAICAR synthetase)	0	0	0	0	0	0	0	0	0	0	0	0	0	0	0	0	0	0	0	0	0	0	0	0	0	0	0	138670	151050	124770	290110	414000	0	0	0	0	0	0	0	0	0	0	0	0	0
SLIV_18115	D6EL56	A	Cytoplasmic	Protein containing START-like domain (IPR023393) (Uncharacterized protein)	0	0	0	0	0	0	0	0	0	0	0	0	0	0	0	0	0	0	0	0	0	0	0	0	0	0	0	913250	8775.7	26318	1007300	81890	0	0	0	0	0	0	0	0	0	0	0	0	0
SLIV_18135	A0A076M0E6	B	Integral membrane	Integral membrane protein of unknown function	423510	227820	157180	412920	488560	656650	620890	2264900	2029800	920370	1708200	1368900	2768700	1710400	1063600	365410	1026500	745290	390260	298140	548450	865560	194040	485650	911670	614430	1205000	226210	130680	171150	310540	220320	1862400	1833300	1559300	2542500	2984500	1025900	1449000	393080	1035200	2872100	1153200	185060	52158
SLIV_18230	D6EL77	A	Cytoplasmic	Stress response related protein (Uncharacterized protein)	0	0	0	18338	0	64648	0	129620	56665	2040.7	82687	42197	93291	111660	56426	38495	76251	47651	69572	0	0	80631	46515	2916.5	210910	61702	25916	291030	398360	293120	494190	706480	66996	60620	35937	63641	71413	14416	0	0	48094	56393	0	0	23342
SLIV_18270	A0A076M0H3	A	Cytoplasmic	GAF-ANTAR transcription anti-termination regulator, putative (IPR012074)	0	0	0	0	0	0	0	589840	656940	521290	629770	323870	1292700	479460	0	47846	102870	70093	0	0	76290	126620	0	0	225550	94155	192700	0	307540	226700	514730	392920	0	273050	281320	401540	412910	130700	141640	0	179760	480350	0	59124	0
SLIV_18345	D6ELA1	P	Extracellular (peptidoglycan associated)	Secreted protein (Sec) - Penicillin binding protein	1310700	1028400	903260	1398500	1940000	1719000	2190400	2929300	1690800	885540	1653700	1252100	4083100	2291500	2573600	1580700	3301900	2134300	1501900	714690	1754900	2992600	856370	656010	2643100	1790800	2352000	718350	326000	363210	641680	702390	1677500	1202200	1022100	2145000	1923400	896870	1190100	268550	803870	2036000	1150000	711020	349110
SLIV_18370	A0A076M6S9	X	Extracellular	Secreted protein (Sec) - Subtilisin inhibitor (IPR023549)	1872200	1445000	2149400	3546200	4001600	5502400	4726000	9385200	7671800	2423400	6517100	3783100	17140000	10375000	1798200	1299100	2922900	2541800	377560	623400	1308400	2668900	1784000	2076700	6973400	3258300	7474400	2442900	1530500	2055700	4629400	2497200	5120100	4221900	4023700	7349300	9742100	3728700	10298000	5183900	7295200	20906000	9206000	2977000	960220
SLIV_18415	A0A076M6N3	E	Secreted Lipoprotein	Secreted Lipoprotein (Sec) - Unknown function (DUF4232 family)	2162600	2304300	1742800	3466600	3374600	5216800	4005200	6356100	5028100	2246700	4167200	3108900	12796000	5402500	2882000	1895900	4140400	3253300	1499600	823790	2460600	5205600	1506100	994080	4375700	1831800	4318800	2621100	2130000	2471800	4445200	4287700	3600300	1982600	2543000	5431400	6558800	2002500	2126900	1047300	1550200	5285600	1614600	1736900	632140
SLIV_18435	A0A076M0K2	B	Integral membrane	Integral membrane protein - HtrA3 protease	507340	575100	441060	1059300	1381900	1228100	393770	421340	250050	90047	153110	430670	765270	461040	835550	701250	1690400	1001300	440600	310770	237860	1227300	91381	48124	987000	268370	254700	715050	620320	720200	1208700	168770	664980	93412	147980	266040	259430	368170	521080	23569	133040	386310	683870	516440	164470
SLIV_18450	D6EM34	A	Cytoplasmic	Protein of unknown function containing NTF2-like domain and SEC-C motif	23288	0	0	0	0	19636	0	300590	202920	49591	76762	27488	170600	0	22836	0	0	13232	13944	8370.6	10791	0	28816	29150	27262	41935	47784	1724500	1135900	960560	1958000	1027700	103960	18710	38898	120970	43093	44077	150110	11823	31729	61420	101530	104270	70748
SLIV_18470	D6EM38	A	Cytoplasmic	Xaa-Pro aminopeptidase 1 (EC 3.4.11.9)	58784	107350	69109	142650	129430	140800	161350	470680	426470	360510	419380	278420	1189200	426440	49662	39520	78745	58968	4908.9	14461	43694	96590	38074	17845	84802	75609	101980	588720	796110	501300	1656600	1389100	87010	95340	111570	276460	215090	157410	82378	47699	149970	399700	220360	84168	36625
SLIV_18485	D6EM42	B	Integral membrane	Integral membrane protein - GLE1-like protein (IPR012533)	32697000	25877000	28269000	55036000	53107000	71947000	70748000	144930000	79153000	25512000	65164000	31285000	237710000	150840000	31704000	25157000	69359000	34745000	14300000	10144000	24575000	48141000	46094000	17297000	85792000	75810000	67253000	21475000	14308000	12559000	29034000	25981000	94134000	36842000	36038000	86900000	90746000	32305000	47972000	25209000	41572000	127110000	50573000	48915000	15850000
SLIV_18490	D6EM43	E	Secreted Lipoprotein	Secreted Lipoprotein (Sec) - Putative Copper chaperone SCO1/SenC (IPR003782)	3388400	3174200	3658500	5798600	5851300	9102100	11122000	18914000	12162000	7695700	10700000	9997400	37729000	17947000	2627900	3408200	7298000	5341500	1270000	993280	2492400	5018600	2982700	1489000	10969000	7266300	9254600	3724800	3363300	2851200	6677100	8027200	6031600	4790600	4445700	9714600	8224700	4844400	3959900	2049500	4704000	12686000	6501100	5040700	1422900
SLIV_18500	A0A076M6W7	B	Integral membrane	Integral membrane protein - Copper resistance protein C (CopC domain (IPR007348))	44272	57820	48126	59922	0	0	41838	157630	113810	0	82003	0	79483	0	0	39701	68580	0	21205	0	0	0	46458	0	0	65587	0	39290	0	0	0	0	87089	0	37230	0	44253	0	85661	43796	35843	69846	79087	65323	31448
SLIV_18505	A0A076MAJ9	F2	Extrinsic to external side of plasma membrane	Secreted protein (Tat) - Deferrochelatase/peroxidase EfeB	0	0	0	0	0	0	0	0	0	0	42220	19186	96631	46626	8582.7	0	0	0	0	3852.1	9866	0	0	4292.6	0	14985	0	0	0	0	0	0	8519.1	9124	0	37498	0	9545.6	15853	4771.8	0	0	0	0	0
SLIV_18515	A0A076M2W8	A	cytoplasmic	Serine-tRNA ligase	12956	14693	8516.4	15385	19186	14010	19567	55948	0	56999	0	112680	163630	66832	86802	0	0	10804	0	0	7093.8	48851	0	11080	0	33778	8378.9	144470	161020	125940	280680	290910	0	0	40263	31078	34939	17816	13487	0	0	67210	41648	18775	6561.5
SLIV_18610	D6EM66	A	Cytoplasmic	Serine/threonine protein kinase	0	0	0	0	0	12536	0	0	0	0	0	0	28110	39097	0	0	0	0	0	0	0	3656.1	0	0	0	0	0	156820	160270	120420	149910	340340	0	0	18566	0	18745	10674	18564	3982.6	17373	45437	39113	24164	18036
SLIV_18625	D6EM69	A	Cytoplasmic	Phosphomethylpyrimidine synthase (EC 4.1.99.17) (Hydroxymethylpyrimidine phosphate synthase) (Thiamine biosynthesis protein ThiC)	492.17	5994.7	2641.1	6420.4	4709.2	0	0	55280	43430	12743	16364	28598	123990	47731	0	5968.3	0	0	0	0	1738.7	0	0	0	10452	595.6	6338.7	404150	450660	414680	942250	723140	0	17651	35029	20969	0	21625	45551	13403	0	25809	14364	23604	0
SLIV_18720	D6EM88	r	Ribosomal	50S ribosomal protein L9	94280	74614	92615	143170	258570	248970	307930	92945	66723	28058	70155	51533	287050	144940	77354	80221	232920	127090	51862	7887.6	44543	153180	70974	27170	52176	53884	168450	29761	44634	21322	92299	54501	77749	86201	77337	139410	150220	0	11578	16122	40406	102320	29819	34527	0
SLIV_18730	A0A076MAN8	N	Nucleoid	Single-stranded DNA-binding protein (SSB)	27646	832	21077	37273	49069	75234	74597	238070	124040	85348	0	167460	703790	245040	5378.6	15835	61113	40900	14342	4219.6	39859	114820	27696	5815.2	54647	66508	111030	122140	377630	290090	751700	760110	65976	50414	74224	87452	160060	23116	29186	2263.5	75608	215670	0	0	11639
SLIV_18760	A0A076M0R3	B	Integral membrane	Integral membrane protein - Penicillin-binding protein	96303	113700	61807	87757	234590	220910	246910	426670	325660	201480	237120	259090	786840	320460	189550	107250	303780	208190	137220	90607	163270	352580	67190	71552	213180	215470	206340	243090	150500	86159	375580	443860	237710	170290	179180	317270	372840	137920	79468	42562	193220	418640	132470	54690	23049
SLIV_18770	D6EM98	A	Cytoplasmic	Inositol 1-phosphate synthase (Uncharacterized protein)	203010	121650	131400	218500	202490	199230	205850	385640	187380	73411	195080	115900	666280	347090	110600	4409.7	101420	71216	53115	5658.5	31055	123470	92123	0	117850	110820	37108	772670	603490	378080	1068500	379350	158790	45347	23430	301110	215110	180530	134920	39485	65483	257550	233550	237910	155710
SLIV_18780	A0A076MAP5	B	Integral membrane	Integral membrane protein of unknown function	1282300	813680	1087700	3000100	3923800	3370400	2961700	7621500	3130900	677650	3109800	1279800	11514000	8701800	1077500	1098300	3308800	2992700	1077800	857840	1354500	3387800	1066100	1038900	4134700	4047800	5907100	0	328720	551540	999930	1163300	2560500	1743200	1844000	5988500	5567400	3587700	1719000	961260	2004700	6369000	3837200	3077700	1105300
SLIV_18815	D6EMA7	A	Cytoplasmic	Thioredoxin reductase A	7548.9	0	0	14215	0	0	0	65157	125820	55891	0	0	0	52728	21826	0	0	0	0	0	10354	0	0	8764.6	21732	13189	0	118180	34567	11715	285710	176520	0	0	0	0	0	0	0	0	24052	9718.7	0	0	0
SLIV_18820	D6EMA8	F1	Peripheral plasma membrane protein facing the cytoplasm	Thioredoxin-1	338330	358050	386910	526100	695160	2926800	3224100	924040	1193300	1158000	1696400	1482900	4638700	1272500	169210	103600	364510	340780	152540	90596	185860	693550	216760	80636	483120	372730	1140000	965560	2339800	1486700	2006500	6531500	440990	936260	933890	565060	1783700	740850	435150	81018	270420	1666100	517800	435700	226660
SLIV_18870	D6EMC0	A	Cytoplasmic	DNA polymerase III subunit beta (EC 2.7.7.7)	0	0	0	0	0	0	0	0	0	0	0	0	0	4813.2	0	0	0	0	0	0	0	0	0	0	42200	0	0	0	94668	69892	212500	344040	0	0	0	0	0	0	0	0	0	0	0	0	0
SLIV_18875	D6EMC1	F1	Peripheral plasma membrane protein facing the cytoplasm	6-phosphogluconate dehydrogenase	15685	23079	0	23610	0	39549	57674	266840	119680	245320	260500	64906	334610	282060	21991	0	17871	14515	10691	6048.7	8886.9	43668	19126	8292.5	15729	52015	93264	564570	500540	438970	870220	1071000	20750	26652	20108	153120	114010	101400	52497	42531	53656	282690	158830	0	40592
SLIV_18920	A0A076M0T6	B	Integral membrane	Integral membrane protien - Quinoprotein alcohol dehydrogenase-like protein	1828.7	6183.9	4240.6	10126	4378	3855.4	4606.2	25961	22392	14629	4800.7	17826	58079	7955.7	2595	0	1427.5	1660.2	0	837.64	2303.7	4431.5	0	677.88	3486.6	1531.4	3550.3	5468.6	0	4651.6	8936.3	28001	11368	3229.7	2376.6	23404	23197	0	3037.3	4083.4	11433	8113.9	4613.7	0	0
SLIV_19035	D6EN69	P	Extracellular (peptidoglycan associated)	Secreted protein (Sec) - Penicillin binding protein A	1816800	1522000	1308600	2564100	3036500	3274100	3504400	4438100	2728000	941160	2313700	1606200	7276100	3981300	2945100	2108300	4812600	2974900	2119100	1257500	2523500	4941700	1385800	936060	2798000	3171000	3721300	1594200	1001700	982770	1727900	2314200	2090900	1636000	1549000	3714100	3724300	1915600	1711500	496680	1392100	4305900	2506100	1331400	513290
SLIV_19045	D6EN71	B	Integral membrane	Integral membrane protein - Protein phosphatase	66147	82550	46674	62327	81987	108410	116220	191790	161830	100800	133980	0	0	162880	129510	80167	198200	129220	98579	29381	0	138360	72731	38669	88470	111500	176970	52989	0	42028	63239	66412	116130	82665	72128	139440	143040	76787	100090	0	63464	222130	95009	69227	39792
SLIV_19050	D6EN72	X	Extracellular	Secreted protein (Sec) - Uncharacterized protein	964780	922280	899020	1946200	2181100	1961900	2100300	2799600	1418700	499950	1410700	816640	2985600	2033100	1116300	667210	1451800	803220	480440	229490	430550	824290	1014400	309960	1485200	1287600	1048400	4309600	3027300	2529100	5776300	4405300	1560700	623610	745140	1723200	1294900	909250	721310	478140	782030	1934600	1085300	1795900	552080
SLIV_19055	D6EN73	A	Cytoplasmic	Phosphopeptide related protein (Uncharacterized protein)	38365	51503	43462	69619	68936	134140	53989	75693	75266	36788	88824	66110	171150	118910	13748	11272	36321	20890	6506.6	0	9037.4	0	13487	11849	20731	28280	0	353150	369370	321560	639570	537890	36246	60420	26830	36742	77384	50348	29030	16763	41973	54803	63002	70724	3005.1
SLIV_19080	D6EN77	A	Cytoplasmic	Rhodanese domain-containing protein (Uncharacterized protein)	590110	588730	667670	905290	993050	1130600	1323800	1014200	551500	260700	519440	347070	1655700	782100	464880	408220	801560	604830	315530	112970	319140	647060	399110	184260	584190	773110	520800	2578700	1818200	1717000	3618700	3193400	591460	499180	395860	830820	886410	326440	746180	261750	533460	1355900	0	780720	573090
SLIV_19135	A0A076M0X1	A	Cytoplasmic	Molybdopterin-guanine dinucleotide biosynthesis protein	0	0	0	0	0	28111	28749	0	0	0	0	0	0	0	0	0	0	0	0	0	0	0	0	0	0	0	0	27951	24221	67778	178350	141280	0	0	0	0	0	0	0	0	0	29975	0	0	0
SLIV_19340	D6END1	A	Cytoplasmic	Methionine--tRNA ligase (EC 6.1.1.10) (Methionyl-tRNA synthetase)	17400	11312	8747.5	13388	20189	32657	30596	78749	64060	54568	28294	79448	428430	188410	0	4981.1	6538.3	8881.9	0	1865.5	5650.3	18533	644.59	1978.2	21508	9972.3	44083	272590	345850	464220	934290	744930	0	30448	30844	96376	69395	59263	4848.3	16044	32153	95436	46631	16474	17119
SLIV_19470	D6ENF7	N	Nucleoid	Tellurium resistance protein (Uncharacterized protein)	233070	297120	245470	185740	188400	676920	1078100	437290	764030	891020	1137100	1000600	3583600	1404300	0	77091	206780	184300	0	44653	57378	200540	0	8942	199710	126870	200320	1638900	5588700	5489100	9091600	22809000	58332	284590	371620	316850	277230	368470	127890	51909	129820	963070	398370	105830	0
SLIV_19565	D6ENH6	A	Cytoplasmic	Potential cold shock protein 2	3145500	4069600	2448100	4897100	5334000	5765700	6666100	3204800	1668800	1565300	1497900	1064300	3120600	912510	1850900	422100	384760	863060	915850	284000	256710	943720	712470	153750	1615100	622290	1545000	5373600	4998400	3886800	7753100	10206000	1043100	879180	674720	1315000	1093500	1005700	578710	132280	281120	1011600	472770	771230	451370
SLIV_19650	D6ENJ1	A	Cytoplasmic	Potential cold shock protein 5	6070400	5583100	5034000	8593600	9073200	9755900	10167000	6265500	3903900	2560600	3932400	2275000	8625200	4797100	3249200	1951000	3073300	3187200	1389600	656920	1504700	3309600	1961400	982880	2913900	3171500	3909100	10296000	7182100	6647300	13085000	18756000	2352400	2833300	2325200	3784000	4279900	2978000	1388800	447610	1184000	3400800	2258500	4342000	1803500
SLIV_19735	D6EPB5	X	Extracellular	Secreted protein (Sec) - Glycoside hydrolase/deacetylase	1011800	1096500	1118400	1190400	1315700	2450600	2592700	5744000	5123400	3146900	4907100	4638000	20295000	7841000	757490	1390600	1931800	2312000	707190	498440	1570600	3311300	1086300	500430	3557600	2995300	3025900	3190200	3288200	3732900	7864600	7544300	1601200	1906400	1872400	4437800	3938500	3109100	1390800	685590	1607500	7924500	3647600	1513900	780530
SLIV_19760	D6EPC0	E	Secreted Lipoprotein	Secreted Lipoprotein (Sec) - Unknown function	179440	103410	403230	183850	169190	954510	450590	1651300	1855800	1428300	1314600	1299500	3533700	1477200	567700	288650	450850	325210	227210	116130	90118	461320	413380	318720	1176400	980730	1055200	1280300	984670	1218900	960520	1446400	1010700	695130	584430	1286400	1000800	326430	368820	306670	326410	1661000	0	528670	38555
SLIV_19925	D6EPF3	X	Extracellular	Secreted protein (Sec) - Tachylectin 2 domain containing protein (IPR023294)	367830	356660	407070	484370	972400	1049300	868480	777950	1156900	647770	1107400	774450	3277400	1366300	490070	341800	832040	902230	229700	258410	558010	987390	335360	255710	728880	671170	1085300	676300	507050	812680	1148000	2225300	670080	521520	555300	1010100	1163600	865410	425560	283620	462960	1129900	872290	626560	207950
SLIV_19945	D6EPF7	F1	Peripheral plasma membrane protein facing the cytoplasm	Chaperone protein DnaK (HSP70)	153380	83674	66695	153790	175000	123850	247770	670350	476140	232750	400080	265980	2016500	952660	133760	83020	162620	137700	103830	45589	88127	301280	127940	48509	267350	228940	301320	2970500	2459800	2271300	5813400	6268900	338590	201230	190330	503750	394710	296130	451770	59676	264280	537790	686000	505350	240230
SLIV_19950	D6EPF8	F1	Peripheral plasma membrane protein facing the cytoplasm	Protein GrpE (HSP-70 cofactor)	84627	29527	18029	39135	114140	154250	155210	311290	118120	27752	115180	63810	626570	85626	16298	24399	100390	25899	19543	0	25002	0	56258	16259	0	71833	0	1267600	1084000	836130	2214700	2234800	206880	0	48072	162350	135750	42043	65554	14331	46611	177230	65178	41290	46218
SLIV_19955	D6EPF9	F1	Peripheral plasma membrane protein facing the cytoplasm	Chaperone protein DnaJ 1	11364	9562.7	12169	0	32861	0	24535	27003	23164	4786.2	22409	10330	51791	0	0	0	0	0	0	0	11757	22533	0	5665.9	0	0	0	187340	150380	140530	362000	219060	0	0	0	33269	0	16464	0	7175.3	8009.1	95100	69576	19110	5958.8
SLIV_19965	D6EPG1	E	Secreted Lipoprotein	Secreted Lipoprotein (Sec) - Solute binding lipoprotein	15534000	22024000	16947000	27435000	31073000	31329000	31982000	42863000	40242000	26479000	37443000	28306000	90890000	47067000	15667000	12053000	21624000	17281000	8572200	7882800	13959000	25696000	9922400	9216100	27735000	21544000	30630000	42129000	35621000	34299000	60023000	64937000	27292000	21227000	20598000	36813000	36959000	22417000	21381000	12793000	15110000	40653000	19600000	19255000	7529300
SLIV_19990	D6EPG7	F1	Peripheral plasma membrane protein facing the cytoplasm	Chaperone protein ClpB	3860	2844.5	3652.5	305890	0	26422	0	17800	9455	1880.1	7597.4	4893.3	27328	0	0	3803.4	0	0	3106.2	0	0	0	399580	561.34	603210	0	0	17512	8882.5	7589.4	0	27134	0	10390	0	0	0	0	8360	1822.5	0	13262	6389.7	7978.4	0
SLIV_19995	D6EPG8	A	Cytoplasmic	Putative sensory transduction regulator YbjN (IPR019660)	0	0	0	0	0	0	0	0	0	0	0	0	0	0	0	0	0	0	0	0	0	0	0	0	0	0	39686	80845	123060	225270	314760	460430	0	3592	18429	8436.8	13571	0	0	0	3919.8	0	27962	26170	10138
SLIV_20000	D6EPG9	A	Cytoplasmic	Putative N-succinyldiaminopimelate aminotransferase DapC	0	0	218340	0	0	0	0	0	223920	0	213790	0	0	0	0	0	0	0	0	0	7321.9	921840	0	7046.7	0	0	0	0	105220	64540	129540	0	882210	573320	484800	0	1196600	0	5653.3	0	339840	825040	0	0	0
SLIV_20015	A0A076MBF6	B	Integral membrane	Integral membrane protein - Putative spermidine synthase 2 (EC 2.5.1.16)	52102	37057	27235	22869	70236	1747600	729950	111960	77624	43722	46886	35908	258580	61116	75007	22138	64390	35435	29567	0	17223	35587	16254	44749	92458	28772	130720	0	0	0	0	0	156930	112010	77661	138370	187730	15268	0	39953	52831	62557	56700	5913.7	3843.3
SLIV_20045	D6EPH8	F1	Peripheral plasma membrane protein facing the cytoplasm	Fructose-bisphosphate aldolase (EC 4.1.2.13)	34405	21513	19356	12914	6375.1	39586	32185	235500	114400	47718	62422	89490	843170	265890	11359	2438	8820.1	10544	6189.3	0	10298	38428	25645	2768.1	93868	74932	22901	498850	797320	697430	2107400	1924500	17749	63572	27179	10049	58889	93790	46496	11075	28789	152590	92319	38468	23284
SLIV_20055	D6EPI0	A	Cytoplasmic	Uncharacterized protein	277840	160110	190340	221370	395190	1084400	1087100	1664800	1037500	696750	1169500	619360	2545100	1447500	89938	110070	78004	70151	0	15852	96439	290670	16013	67218	155390	388240	337320	3647400	5452300	4727400	9198600	9401100	459450	426500	510420	791370	1414100	342230	356620	105030	526250	1668600	430260	198900	167540
SLIV_20155	D6EPK0	X	Extracellular	Secreted protein (Sec) - Unknown function DUF3515 (IPR021903)	0	0	0	0	0	0	0	0	0	341080	377790	334520	752820	399630	296710	213500	321090	224020	120510	82332	162000	182800	98769	128540	262370	304410	259970	511260	368810	426340	601190	424680	235330	176980	174980	306250	322620	145880	270180	105650	225450	488190	224710	0	0
SLIV_20190	A0A076MBJ2	B	Integral membrane	Integral membrane protein - Ser/Thr protein kinase	56769	72556	78367	110190	114700	205070	250560	498720	414720	289910	488430	279680	800540	601210	68083	58376	111720	84129	47626	0	70887	206120	173920	42780	173630	135040	215250	158970	218280	389260	467570	321960	127880	211590	226340	269000	382760	110840	200610	50123	211170	523610	94428	151350	143650
SLIV_20200	D6EPK9	N	Nucleoid	Nucleoid-associated protein SLIV_20200	0	74057	36411	141880	134020	131960	118410	163420	116930	73645	112000	112250	0	126150	115890	54571	124720	82251	55883	18737	40398	97116	58965	37986	79857	122160	111560	641850	476740	340770	0	967320	170210	111690	71335	157950	130220	96497	126300	25013	0	0	97124	99583	43453
SLIV_20220	D6EPL3	F1	Peripheral plasma membrane protein facing the cytoplasm	Aspartokinase (EC 2.7.2.4)	20306	6661.3	8716.4	17327	14049	16880	15390	87787	72369	25581	16499	36945	208290	60397	21812	24638	15038	9565.5	6559.9	0	0	41282	12917	0	18402	13615	29400	337180	316590	307440	642040	760710	24706	16712	15272	36751	31713	25048	44724	7491.4	9492.2	99391	45367	17227	12001
SLIV_20235	A0A076M7Y8	B	Integral membrane	Integral membrane protein of unknown function	0	0	0	0	0	756500	1192800	1977100	626410	737480	1060900	954090	1987900	208630	0	0	0	0	0	0	0	68779	0	0	5767.2	11643	80408	0	2523900	1077500	851580	5681900	635580	463200	311870	37773	537120	61721	0	0	58506	715800	62298	9210.2	0
SLIV_20245	D6EPL8	A	Cytoplasmic	Peptide hydrolase	12444	0	13286	58762	20165	54608	51139	144400	142920	66105	120710	101240	202000	137750	15003	3056.4	7413.6	15119	12780	4799.1	14320	15453	34701	11644	59420	37994	57482	688330	778070	958180	1596700	1432900	29383	37422	66159	59414	184120	59997	17645	40692	43351	78940	46724	30305	12092
SLIV_20360	D6EQF3	E	Secreted Lipoprotein	Secreted Lipoprotein (Sec) - Unknown function	0	0	0	0	0	0	0	0	0	0	91907	0	0	0	0	232850	359640	235980	0	0	180560	103170	143860	0	383250	364890	380940	0	0	185500	172370	132640	335200	49696	92513	0	540820	0	0	117090	55900	114270	0	0	0
SLIV_20385	D6EQF7	A	Cytoplasmic	Aspartyl/glutamyl-tRNA amidotransferase	478210	337190	649820	667430	887050	1336700	1450600	1166800	489780	216650	464730	248190	566010	835120	589040	397750	619410	667240	166670	151770	233980	501910	284890	94136	513000	921850	510610	3346500	3512000	2642200	5591400	4715900	824710	414970	283650	874840	991050	258450	500720	86013	356330	780670	438520	584160	191760
SLIV_20390	D6EQF8	B	Integral membrane	Integral membrane protein - Transpeptidase	359410	362810	314850	424660	496590	863800	986330	1344000	1211100	805180	981820	788860	3757400	1817600	430170	492330	1059700	777240	373360	242960	584310	1419600	90956	224550	767200	808280	1063600	275580	254010	321830	701690	782940	809670	665020	746460	1131800	1694300	724910	506310	119510	495790	1486300	914200	348710	170250
SLIV_20415	D6EQG3	A	Cytoplasmic	YjgF/YER057c/UK114 family (IPR006175)	0	15712	10181	22145	50296	34708	54992	166830	7311	0	9902.1	78995	692180	30293	0	0	0	33748	0	0	4332	73928	39318	11406	69374	41387	146280	0	266790	170850	263440	2176500	0	0	0	52679	0	0	0	0	19247	35615	0	31806	0
SLIV_20450	D6EQH0	B	Integral membrane	Integral membrane protein - Peptidase S1C	512920	390120	481880	694690	707750	2038000	1887600	1541400	1985000	1377400	2215300	1382100	3344600	1874500	747030	391320	689290	593550	485390	194370	506580	1100400	457980	260650	551200	831280	1005700	701410	522690	843370	1303700	829210	694550	710520	994680	1011900	1717200	559770	807720	347460	760330	1987600	529920	429500	212430
SLIV_20725	D6EQM6	A	Cytoplasmic	Inorganic pyrophosphatase (EC 3.6.1.1) (Pyrophosphate phospho-hydrolase)	248980	20132	41266	139360	203970	337780	605940	999910	604300	122690	222340	39529	2877400	1289200	257420	133280	382570	223410	72830	74124	190290	491510	94026	64564	270270	303300	319670	5027000	4832400	2786900	12294000	9390400	422870	400880	445420	925330	1078400	391840	754290	15139	437510	1551300	495390	370070	165140
SLIV_20730	A0A076MBY3	P	Extracellular (peptidoglycan associated)	Secreted protein (Sec) - D-alanyl-D-alanine carboxypeptidase	140980	137960	88798	119260	206590	232600	236320	305660	104400	46104	120980	63242	186670	114960	139530	150400	356140	191760	165980	33818	126110	266310	19364	29453	87790	153670	117000	8357.2	21656	0	14687	0	54763	41593	38902	100390	121640	32244	30525	6670.1	29277	89591	19240	6066.9	9672
SLIV_20750	A0A076M899	B	Integral membrane	Integral membrane protein - ATP-dependent zinc metalloprotease FtsH (EC 3.4.24.-)	29806	31490	37373	67107	63177	69516	59796	41490	0	3504.6	13293	7261.4	29051	29922	21499	13248	40887	23973	16478	9849.6	10430	27899	29123	6814	21988	38706	24981	0	0	0	0	0	63650	21691	20713	0	0	26885	12960	7876.3	15300	42471	0	18180	12696
SLIV_20790	D6EQN9	B	Integral membrane	Integral membrane protein - Putative esterase (IPR000801)	0	0	0	0	44532	85088	93921	251580	115550	71106	86626	185410	363830	160120	196350	27837	74482	103340	139280	0	85438	152260	0	0	54857	114790	68523	0	0	20959	23059	0	31461	142060	162150	209970	295010	18019	149110	0	118530	151310	59674	0	0
SLIV_20860	D6EQQ3	A	Cytoplasmic	L-aspartate oxidase (EC 1.4.3.16)	0	0	0	0	0	0	0	0	0	1216.1	0	3055.4	0	0	0	0	0	0	0	0	0	0	0	0	0	0	0	48507	20601	18227	61176	64912	0	0	4332	0	0	0	0	0	0	0	8600.7	7831.3	3627.5
SLIV_20865	D6EQQ4	A	Cytoplasmic	Nicotinate-nucleotide pyrophosphorylase [carboxylating] (EC 2.4.2.19)	0	0	0	0	0	0	0	0	9114.5	0	0	0	26991	0	0	0	0	0	0	0	0	0	0	1832.9	0	12541	0	92764	69194	87541	188120	170040	0	0	0	20402	0	16145	0	0	0	0	0	17051	4527.3
SLIV_20985	D6EQS8	B	Integral membrane	Integral membrane protein - Histidine kinase (EC 2.7.13.3)	32056	703.85	4244	7498.3	0	0	0	0	660690	0	0	0	0	0	35429	0	3606.2	0	0	0	0	0	0	0	0	0	0	7238.3	7889.5	4943.4	0	1112600	0	0	0	0	0	25908	28589	0	0	84938	38006	0	0
SLIV_20995	D6EQT0	E	Secreted Lipoprotein	Secreted Lipoprotein (Sec) - Lipoprotein CseA	410300	424610	263310	1020900	1177600	1206700	973190	2526200	2418500	1204200	2076700	1351600	5246800	3295300	984330	322090	647660	942980	211060	187210	561020	1081700	292950	462640	1033600	1575400	2018600	1263100	745500	1024700	2128100	1237100	958870	1070300	846980	1862200	1403600	650670	1412100	552280	740450	2643000	846970	597820	46754
SLIV_21010	A0A076M259	B	Integral membrane	Integral membrane protein of unknown function	304530	417910	242820	460640	464860	484050	736780	1739300	951820	587750	839920	681900	1857200	1688800	175250	101310	316810	166790	171720	75144	77811	500210	185520	113440	601290	200480	745660	951940	593080	648890	747290	815000	739920	276580	391830	674020	839040	445130	657630	360110	446310	1025600	247370	606810	86724
SLIV_21050	D6ERU4	F1	Peripheral plasma membrane protein facing the cytoplasm	Dihydroxy-acid dehydratase (DAD) (EC 4.2.1.9)	0	0	0	898.72	0	0	0	0	8140.7	0	9169.2	0	20256	0	1989.6	0	0	0	0	0	684.46	0	0	0	0	0	2078.7	11488	250590	256580	596060	441310	109880	45406	49735	130100	130610	76707	60780	17966	54944	114910	84938	34876	0
SLIV_21055	D6ERU5	B	Integral membrane	Integral membrane protein - Ser/Thr kinase containing quinoprotein alcohol dehydrogenase-like domain	24915	28276	49865	53327	10243	95488	81649	166820	165970	74425	107630	114400	507180	239330	59912	7529.9	63272	50050	12932	9499	64710	101910	42020	12240	164000	126330	134070	97385	73713	73184	132570	172750	76903	28879	2212.1	60342	64765	51027	32685	15698	45157	225920	147310	118910	32554
SLIV_21060	A0A076M264	A	Cytoplasmic	Uncharacterized protein	0	0	0	0	0	0	196860	0	0	0	0	10025	0	0	0	59886	0	0	0	0	0	0	0	0	0	60672	0	744080	383920	383790	638140	744000	0	24861	35925	57642	207650	44884	0	1643.9	31403	0	0	0	0
SLIV_21065	D6ERU7	E	Secreted Lipoprotein	Secreted Lipoprotein (Sec) - Glycine-rich secreted protein	0	26445	61841	121160	124020	115980	146480	0	0	11428	0	16065	660100	439450	0	98708	300980	160940	0	0	137500	210430	168570	0	412820	242390	315130	0	0	79557	269450	229650	452040	0	0	419880	394150	175340	207390	0	186180	479210	235290	203120	0
SLIV_21175	D6ERW9	A	Cytoplasmic	Uncharacterized protein	284920	31314	231730	457730	553000	1009400	890250	4847000	3733500	1667300	2822500	1905300	8444100	5423900	188190	263170	243890	71385	59390	63849	99952	307320	345000	337720	1588600	759060	1355700	2538600	2231200	1865600	4542700	3522600	1627900	1451700	1520100	3439800	3731900	1236200	3404200	793240	3280400	9496400	3377800	505270	194550
SLIV_21245	D6ERY3	E	Secreted Lipoprotein	Secreted Lipoprotein (Sec) - Unknown function (DUF4232 family)	1773800	2039200	1860600	3022800	3414500	3330700	3654700	3240600	2484700	1415700	2255100	1794900	6225100	3204600	1207500	1299200	2276400	1715200	781310	495580	1035400	2061600	972110	744280	2596100	1546300	2455200	4621500	3132200	3234300	6691900	5371000	2453500	1425900	1162200	3073900	3080800	1453600	859460	512500	826930	3966200	1926100	1793100	732160
SLIV_21250	D6ERY4	B	Integral membrane	Integral membrane protein - Putative transcriptional regulator Cro/C1-type	24179	98132	24118	320830	185190	840730	835050	1664900	1021200	915890	1642600	1197900	2335600	1754900	274220	38751	124860	175550	26086	85794	213580	513560	0	159480	731960	416200	819590	474640	622520	933550	34536	1161300	270130	554300	591620	1027900	1348600	246040	536020	1483.5	548270	1513000	144850	68459	16686
SLIV_21270	D6ERY8	A	Cytoplasmic	Arginine--tRNA ligase (EC 6.1.1.19) (Arginyl-tRNA synthetase)	66137	42430	48542	65050	127150	149610	128800	193650	188530	109880	225930	125510	667250	296880	13413	39974	89771	53421	23967	16678	33639	95430	12647	30270	99715	64616	102850	709530	841350	646150	1750100	1862800	148570	87042	105900	182240	232760	107040	37893	30242	80157	265020	139110	86977	30630
SLIV_21275	A0A076MC62	A	Cytoplasmic	Lysine--tRNA ligase (EC 6.1.1.6) (Lysyl-tRNA synthetase)	30477	16888	5519.8	21527	23407	11637	17363	285780	325680	249800	299870	182160	646600	283740	19669	15963	15826	24895	22512	5332.4	6293.3	52922	27063	7837.3	58634	97308	110370	1486400	1438500	1087200	3179600	2729200	59110	139630	137930	271680	340430	152480	220770	114620	92839	505150	122250	93636	82965
SLIV_21285	A0A076M4I0	E	Secreted Lipoprotein	Secreted Lipoprotein (Sec) - Unknown function	0	0	82943	131660	14652	16116	28826	238130	224420	174430	244700	168140	214260	311740	5596.2	91065	41723	126550	0	34764	0	32480	62848	48736	245040	126880	190220	67060	72434	33294	116730	66785	18176	89079	79201	0	23552	0	0	1008.7	17496	0	0	0	5216.4
SLIV_21290	D6ERZ1	E	Secreted Lipoprotein	Secreted Lipoprotein (Sec) - Serine-rich lipoprotein	164180	181000	202610	314620	270230	513110	742050	915350	575370	309470	491090	251710	1176800	662870	72179	212560	462950	360920	77343	104450	186630	396840	86366	139010	163880	388640	409790	353620	106610	295780	175180	493190	139780	281730	230890	468460	573400	185800	30980	81059	218740	677560	362740	113240	0
SLIV_21540	A0A076MCA7	A	Cytoplasmic	CDA peptide synthetase I	0	1319.4	0	0	0	0	0	0	0	1875.1	3319.8	2415.3	0	0	0	0	0	0	3772	0	0	0	0	0	1918.6	744.4	0	0	0	0	0	0	0	0	0	0	8406.1	0	1527.2	564.12	0	2269.7	0	1683.9	0
SLIV_21580	D6ES51	X	Extracellular	Secreted protein (Sec) - Phospholipase A2 domain protein (IPR016090)	14960	27991	77827	122470	40463	284890	141530	1825100	1593100	606840	982260	787910	3413400	2728700	171190	167740	305650	172960	6506.2	38828	35924	91262	226710	493880	2214000	0	3149400	8087500	13049000	10635000	23797000	24279000	2129200	3256800	2406700	5592600	9239800	3514900	1145600	394090	915810	2296800	473480	330260	198220
SLIV_21720	D6ETD1	E	Secreted Lipoprotein	Secreted Lipoprotein (Sec) - L,D-transpeptidase catalytic domain (IPR005490) SbsA, Ig-like domain (IPR032812)	1032900	1201800	1182900	2782600	2499500	5174600	4520000	13440000	12239000	9225800	15665000	10221000	37945000	16715000	1962300	1313700	2751700	2291500	708630	1004800	2838300	6558000	839350	1436900	6489400	3621000	5699400	4562000	4098600	4726300	10320000	7789500	3682600	5858800	5805500	11561000	13278000	4286800	4150000	926730	3818800	13922000	3959400	1167900	532290
SLIV_21770	D6ETE1	B	Integral membrane	Integral membrane protein - Penicillin acylase	84450	87231	46395	130470	130040	243770	181860	144020	106270	11725	134370	0	84301	125400	221790	108770	44642	190370	181180	55344	134560	298610	51270	39794	137940	162670	132550	44971	39151	37272	61301	57038	125310	108650	89675	128360	73972	41089	97719	35901	0	37788	35519	67023	22351
SLIV_21780	A0A076M8I9	A	Cytoplasmic	UTP--glucose-1-phosphate uridylyltransferase (EC 2.7.7.9) (UDP-glucose pyrophosphorylase)	58135	48495	28497	58720	87297	105670	137570	195840	188160	89976	127440	82908	411140	135320	33895	22847	39274	27177	5987.7	3190.5	33407	40482	23018	5533.6	123540	41436	45339	881260	1230300	1146500	2981000	2963700	49994	27779	42127	171910	74807	43157	47286	17684	55926	105080	145950	61961	53775
SLIV_21815	A0A076M8T3	B	Integral membrane	Integral membrane protein - Unknown function	107760	172300	125750	222120	239440	294870	355960	173180	139530	113230	94308	86702	769910	225310	73240	41655	8890.9	60293	50340	41362	50210	95518	15079	38667	86524	76293	99774	1197600	1317100	1497000	2906200	2545200	100860	105060	160880	332520	325740	158640	109200	28218	107900	302820	61335	28953	21262
SLIV_21910	D6ETG7	P	Extracellular (peptidoglycan associated)	Secreted protein (Sec) - Penicillin binding protein	437480	493720	315100	533720	785670	547460	636790	962510	839560	547820	723550	522530	2087800	1104400	338190	254340	510410	339370	201400	146050	234630	552250	248330	184590	452930	356080	850800	1140000	802800	624320	1905300	2152100	526250	447890	378660	770580	740380	503690	429690	269720	237430	1189400	753530	448450	170240
SLIV_21915	D6ETG8	B	Integral membrane	Integral membrane protein - Penicillin-binding protein	669180	587160	448550	850620	1063000	1437700	1478300	1566800	1180200	451760	860150	698560	1999800	1163500	979270	752810	1575300	959930	792350	414550	818200	1736300	644920	367380	999720	809290	1071800	335900	251000	173100	475460	186900	1189500	733810	654490	1586400	1601600	603830	690390	172450	589470	1248800	623460	460240	148120
SLIV_21940	D6ETH3	A	Cytoplasmic	Deoxyribonuclease	6478.7	0	0	0	0	0	0	24901	24484	4023.8	14247	20750	67251	32084	7787.2	0	0	0	0	0	0	0	0	0	4208.9	11785	8326.3	112000	278610	304590	509450	419620	0	1957.7	10059	0	0	7298.6	10813	3026.7	0	0	0	2994.8	0
SLIV_21970	A0A076MCG3	B	Integral membrane	Integral membrane protein - Cytochrome cd1-nitrite reductase-like protein	143680	87581	163970	189690	275750	153150	270470	486470	335850	324550	511240	460520	1058800	735980	264250	316890	604510	274660	109730	99055	186330	304240	231120	57172	243020	271230	265400	202080	55725	68770	222460	49326	173490	78704	96410	164720	238430	185560	118000	8712.3	94214	421250	182270	174060	13574
SLIV_21995	D6ETI4	A	Cytoplasmic	UDP-glucose 4-epimerase (EC 5.1.3.2)	0	0	0	0	0	0	0	0	0	0	0	0	0	0	0	0	0	0	0	0	0	0	0	3504.4	0	0	0	407660	345700	383600	1075600	927000	0	0	0	0	0	0	0	0	0	0	0	26983	13832
SLIV_22000	D6ETI5	A	Cytoplasmic	Galactokinase (EC 2.7.1.6) (Galactose kinase)	19322	121280	162230	29755	53931	42505	46891	122070	143470	29986	47317	18994	356140	164250	141710	80429	31016	13244	6148.8	3677.7	0	23680	55598	7444.8	58275	42914	72205	820370	695980	574050	1745400	1724900	78349	34444	39102	107080	100210	63531	64180	14242	36177	126020	63460	36700	35566
SLIV_22135	D6ETK9	B	Integral membrane	Integral membrane protein - ABC transporter	14987	30234	28671	16488	26681	28118	45440	81825	48562	23790	44391	23128	33620	0	58130	18432	75490	0	23268	11356	24713	71542	22927	11725	23029	17800	27965	0	0	0	0	0	40178	23637	19443	56590	20776	0	0	0	0	0	24009	7976	0
SLIV_22180	D6ETL8	E	Secreted Lipoprotein	Secreted Lipoprotein (Sec) - Putative foldase (IPR027304)	632350	536830	713950	823320	1279400	1320500	1569000	1871600	1123200	580830	818650	745660	4047800	2104700	1114300	1077700	2445800	1178500	470320	217840	953230	1499800	512900	227620	1453500	1522400	1006500	454740	329690	316250	547920	578340	861320	541960	467950	1668500	1217400	432770	1475200	260830	917380	2101100	978830	293770	137990
SLIV_22195	D6ETM1	X	Extracellular	Secreted protein (Sec) - Secreted protein with Lysozyme-like domain (IPR023346) and LysM domain (IPR018392)	48526000	17210000	50451000	102430000	147760000	90581000	113340000	95280000	48690000	2533700	23401000	4958500	147630000	109430000	46100000	25695000	100820000	74042000	51383000	21723000	43654000	99396000	48829000	15429000	79871000	81294000	96783000	52906000	29962000	25434000	76440000	86470000	64155000	8400000	21427000	78589000	64282000	45603000	33126000	7788700	23938000	70087000	48160000	56868000	22367000
SLIV_22200	D6ETM2	X	Extracellular	Secreted protein (Sec) - Protein with Lysozyme-like domain (IPR023346) and LysM domain (IPR018392)	41208000	32365000	29055000	54271000	77960000	64402000	76660000	108420000	86386000	38754000	73386000	44888000	208700000	103080000	23522000	17940000	32242000	28639000	13570000	8540600	17083000	37869000	21453000	13731000	51515000	36155000	55456000	134820000	125100000	104650000	202530000	226190000	52756000	37987000	36863000	67461000	65818000	38806000	47319000	21474000	31429000	97110000	45051000	45214000	14262000
SLIV_22215	A0A076M2Q1	A	Cytoplasmic	Ppx/GppA phosphatase	63940	57486	59226	57429	0	135930	114830	271230	191390	7474	0	189170	436010	171650	24288	0	0	0	0	0	0	0	44825	29546	0	84345	67807	1229700	60194	473950	1726500	1933100	123170	0	82421	176900	270520	138090	61369	27650	119140	283300	146830	89992	61410
SLIV_22220	D6ETM6	A	Cytoplasmic	Hydrolase	0	0	46607	47112	0	39720	31111	0	134120	11189	130140	16119	88839	77215	0	0	22173	12067	2601.2	6106.2	7909.9	32363	0	7621	23588	0	24825	909920	851790	792980	1971400	1358500	26117	25425	22310	106490	74003	50832	21589	10396	16196	116200	34959	26215	0
SLIV_22225	A0A076M8U0	A	Cytoplasmic	Oxidoreductase	0	0	14303	60557	0	78161	87380	12654	79938	37778	68991	47745	148890	109950	105660	65818	155290	108790	104030	39231	71047	128580	94811	52946	150810	87102	162150	39198	23932	19594	40935	18244	0	1484.3	2841.5	0	0	0	86718	36923	64750	129690	77109	22652	10350
SLIV_22345	A0A076M2T0	A	Cytoplasmic	Imidazolonepropionase (EC 3.5.2.7) (Imidazolone-5-propionate hydrolase)	0	0	0	0	0	106960	0	0	0	2449.1	0	0	23588	0	0	0	0	0	0	20507	0	0	0	0	0	0	0	92041	100660	112580	227400	192720	0	21658	0	8982	114020	0	0	0	0	0	11297	0	0
SLIV_22360	D6EUU5	A	Cytoplasmic	Anti-sigma factor antagonist	12755	1273.7	6569.9	20278	22147	34257	30784	0	13339	0	0	0	62400	33563	12570	8279	28292	15330	8957.2	2072.2	12844	38447	4999.3	3741.2	13133	12191	0	149070	100250	51834	230620	170320	0	0	8438.5	24583	31444	14188	0	832.44	14808	20406	13175	8717.7	8930.4
SLIV_22405	D6EUV4	A	Cytoplasmic	Dipeptidase	0	0	0	0	0	0	0	0	0	0	0	0	0	0	0	0	0	0	0	0	0	0	7385.6	0	0	0	0	116400	97995	68584	0	218980	0	0	0	0	0	0	11367	0	0	0	0	13944	11450
SLIV_22430	D6EUV9	X,V	Extracellular, Extracellular vesicle	Secreted protein (Sec) - Esterase	4079700	4252800	4406400	7477200	8269200	12780000	13045000	22952000	14433000	6158100	15323000	11373000	48482000	25581000	4680800	4496600	9956700	6884500	2613400	2346100	4659700	11138000	3552700	2407600	13520000	7251500	14876000	20336000	17684000	18777000	35870000	40606000	12697000	9446200	8824600	20179000	20922000	11087000	8047500	3237400	6918900	22802000	12093000	6104000	2301200
SLIV_22465	A0A076MCQ9	B	Integral membrane	Integral membrane protein containing cell envelope-related transcriptional attenuator domain (IPR004474)	18627	33690	19617	24598	37874	39654	46266	108620	70864	0	0	0	122280	0	60717	29489	73721	45468	44033	13611	27435	0	40157	17617	55822	57927	69071	0	0	0	0	0	75728	52009	53879	110730	99900	54718	57846	27292	0	102430	53741	37599	27383
SLIV_22475	A0A076M4X8	B	Integral membrane	Integral membrane protein containing cell envelope-related transcriptional attenuator domain (IPR004474) Putative LytR/CpsA/Psr regulator, C-terminal domain (IPR027381)	347840	319890	238210	526330	555450	459550	620420	1151700	761660	363180	676870	433120	1944200	1058800	453320	359140	874880	406170	333210	187970	454480	827630	426100	221080	1004000	957920	641360	923650	675650	719130	1373800	1006900	673730	352870	320950	853290	862120	341830	447300	188800	378400	905540	422340	453720	201420
SLIV_22530	A0A076M8Z6	B	Integral membrane	Integral membrane protein - Nucleotide-diphospho-sugar transferases (IPR029044)	0	9157.5	0	0	0	0	0	0	0	0	0	0	0	0	0	0	0	0	0	0	0	2453.9	0	0	0	0	0	10565	15879	22614	0	17218	0	0	0	0	0	6099	0	0	0	0	0	0	0
SLIV_22535	D6EUY0	X	Extracellular	Secreted protein (Sec) - Unknown function	217170	223200	118420	307220	240270	377960	416150	771310	634750	330360	414310	351820	921040	620860	400460	212890	629380	449090	282930	157170	332770	662350	239340	94134	457190	450120	513550	311240	151320	192890	338920	263160	255530	292160	291600	533490	662170	236790	394060	93180	267200	495940	332050	193300	104790
SLIV_22570	D6EUY7	A	Cytoplasmic	Mannose-6-phosphate isomerase (EC 5.3.1.8)	0	0	0	0	0	0	14701	0	0	0	0	0	63919	0	0	0	0	0	0	0	0	0	0	0	0	0	0	137350	163590	196050	322040	302860	0	0	0	0	0	0	0	0	0	0	0	0	0
SLIV_22580	D6EUY9	A	Cytoplasmic	Adenosylhomocysteinase (EC 3.3.1.1) (S-adenosyl-L-homocysteine hydrolase)	14933	10036	7403.9	7382.9	9379.1	27889	0	46171	66448	50728	54331	46416	170000	69397	3372.1	6899.9	0	0	0	0	0	8911.9	3416.4	1057.7	18322	6598.6	14526	202990	219250	146400	279650	208710	5102.8	7547	18609	9058.4	18046	9097.1	0	1956.6	6582.4	28009	5001.9	5898.1	6077
SLIV_22655	D6EV06	E	Secreted Lipoprotein	Secreted Lipoprotein (Sec) - LpqB Quinoprotein amine dehydrogenase, beta chain-like (IPR011044) with GerMN domain (IPR019606)	348670	378070	308440	546430	769700	718460	886730	1125000	877650	690140	1050600	752930	2869500	1404200	256030	185360	552220	447550	138470	118370	253520	566630	230460	165510	663550	643370	1017400	491950	522450	533910	1130700	902890	378790	508200	455450	799780	871230	385960	331060	183520	313430	1122700	518260	409220	80632
SLIV_22685	D6EV12	F1	Peripheral plasma membrane protein facing the cytoplasm	Protein translocase subunit SecA, component of Sec export system	0	0	29548	59336	60369	37589	3864.1	119360	95594	41813	70321	62673	0	0	75462	47598	88776	66289	37707	15554	26271	58185	60263	1403	87895	66768	0	204950	131720	86811	179590	259370	57719	22728	14195	62572	0	14602	0	0	0	0	0	4517.1	1391.1
SLIV_22695	D6EV15	A	Cytoplasmic	Uncharacterized protein	131840	96493	65857	82143	135270	208630	216440	572710	317100	192120	328930	281380	759600	473580	190370	192900	266050	100290	115520	0	84445	197960	145440	9902.5	202760	196910	129800	1340800	1130200	919220	2268200	2680300	112910	92696	71566	463720	130520	206890	137040	36944	86398	573570	327490	323740	226300
SLIV_22825	A0A076M998	A	Cytoplasmic	Nucleotide binding protein (Uncharacterized protein)	0	1695.3	0	0	0	3913	4698.9	0	0	0	1795.2	0	0	0	0	0	0	0	0	605.6	0	0	0	0	0	0	0	53625	30453	34295	86852	59496	0	0	493.04	2916.9	0	0	0	0	1376.1	3838.2	1235	1217	814.42
SLIV_22865	A0A076M538	X	Extracellular	Secreted protein (Sec) - Carboxy-terminal processing protease	386360	330950	287990	335220	459840	714020	559670	979500	731330	361350	388470	252900	968360	944560	500590	355890	879620	584710	449610	212490	450870	798860	226070	204820	551180	404680	593440	317580	90230	196210	380350	292030	780190	375030	349990	731760	1048000	326210	575200	157630	418370	731260	455770	83603	81114
SLIV_22940	D6EV65	F1	Peripheral plasma membrane protein facing the cytoplasm	NAD-dependent malic enzyme (EC 1.1.1.38)	0	0	0	0	0	0	0	0	0	0	0	0	0	0	0	0	0	0	0	0	0	0	0	0	0	0	0	0	22253	0	50578	76277	0	0	1309.1	0	0	0	0	0	0	0	0	2386.1	1559.9
SLIV_22945	D6EV66	N	Nucleoid	DNA-binding protein HU (Hs1)	1610900	1196100	587590	930960	933120	1452900	1396600	2587000	1805900	1626300	1882400	1678200	5287200	2214300	717550	660440	1011200	867660	320560	168800	532210	1054100	330460	304890	692360	1181600	1136900	6192000	8838600	8810300	18123000	17144000	974500	894580	843630	1859200	2003100	1033700	820350	331760	847460	1920000	1353200	668980	0
SLIV_22960	A0A076M340	A	Cytoplasmic	Uncharacterized protein	201070	0	201100	0	350270	327590	466670	385540	0	151480	0	155540	440050	273000	154150	114270	312800	257900	107740	52002	106190	183530	64339	70541	208570	0	224710	1015300	0	826680	1658200	1796600	214050	246020	165830	0	347840	217960	146920	42774	0	0	0	207410	116680
SLIV_23095	D6EWE8	X	Extracellular	Secreted protein (Tat) - Peptidase M6, InhA family protein	1611000	1681000	1723600	2973200	4045200	4352600	4488500	1245800	1144400	758160	1030500	1094200	3293300	1423100	754100	568810	1167800	833480	358640	504300	785020	2280600	275500	532330	1083200	814380	1252100	722150	713090	737750	1149400	1415500	877150	1150900	963640	1902500	1793300	742580	596870	330550	383980	1679500	566820	551890	240680
SLIV_23105	D6EWF0	A	Cytoplasmic	Nicotinamidase	0	0	0	0	0	0	0	0	0	30226	0	0	0	0	23895	0	0	0	0	0	0	19262	0	0	0	37808	70436	293340	410080	350320	685670	350300	0	42695	71943	60068	0	0	223110	0	0	0	0	0	0
SLIV_23130	D6EWF5	A	Cytoplasmic	JAB1/MPN/MOV34 metalloenzyme	63796	63956	146740	218670	167570	307210	441730	454840	237220	186740	232520	225650	875070	177380	50354	38295	0	0	0	0	0	32902	38997	0	107720	0	55056	635040	1125400	840150	631760	1121500	134430	96128	115140	155660	122410	58778	139930	0	66000	420960	0	76062	52297
SLIV_23135	D6EWF6	A	Cytoplasmic	ThiamineS/Molybdopterin converting factor subunit 1 (IPR003749)	1355500	924650	562540	915920	1894400	1987300	2288300	1179700	957530	246020	813750	940980	2973600	1627400	490970	607810	873780	205840	179850	153270	278170	1379800	388460	92176	70984	851020	477060	4595400	3730100	3217700	6812500	7456900	970320	378320	431590	948520	1792900	154260	1298300	539870	700450	2305500	987350	870410	186790
SLIV_23145	D6EWF9	A	Cytoplasmic	Probable metallo-hydrolase YhfI	1473.3	0	5494.9	0	0	0	0	0	0	0	0	0	0	0	0	0	0	0	0	0	0	0	0	0	0	0	0	112300	80831	54683	141650	0	0	0	0	0	0	0	0	0	0	0	0	0	0
SLIV_23160	D6EWG2	A	Cytoplasmic	Phosphotransferase system IIB component (Uncharacterized protein)	704090	707610	370530	1193700	1353100	1684100	1942000	1509700	1141800	979870	1461900	1098200	2217100	1235100	1467200	484980	670900	1048700	403610	204630	596180	1417600	232060	277110	755340	1656100	1260800	3848700	4874100	4840900	8740300	6693800	772360	1166900	1036400	1835500	1764500	846560	764270	280960	924630	1732100	559880	592900	277350
SLIV_23205	A0A076M9J3	B	Integral membrane	Integral membrane protein - Penicillin-binding protein	82211	10260	14077	84616	96076	0	117680	222730	91568	15361	96720	49800	156960	142890	162460	50447	139170	67692	140440	39670	64814	50867	89283	22413	88147	84635	74927	80843	33084	35674	48745	34158	140780	59302	78296	91748	0	41289	97731	23079	39384	121420	56687	7464.9	41884
SLIV_23230	D6EWH5	B	Integral membrane	Integral membrane protein - Putative SGNH hydrolase-type esterase domain (IPR013830)	2582800	1949400	1776100	5118800	6603500	6908300	6341700	10585000	10227000	4305400	9340000	4524100	30392000	16882000	3390200	1217400	3655700	4167100	1290500	1356100	3361000	5745000	1012300	1407500	5169200	4847200	8145500	5536100	5092800	4600100	11814000	10210000	3057000	4162700	4237900	8188700	8921000	5120700	3550100	1982900	3586100	13134000	6292900	2381600	588010
SLIV_23285	A0A076MDA8	A	Cytoplasmic	Protein containing Roadblock/LAMTOR2 domain (IPR004942)	0	0	0	0	0	0	0	0	0	0	0	0	0	0	0	0	0	0	0	0	0	0	0	0	0	0	0	64999	137200	230300	327580	269600	0	0	0	0	0	0	0	0	0	0	0	0	0
SLIV_23290	A0A076M3D7	X	Extracellular	Secreted protein (Sec) - Histidine kinase-like ATPase	0	0	0	5475.4	13119	14063	17140	24945	10024	0	4882.9	0	31843	0	0	6575.2	13538	7818.5	6279.8	1335.7	0	0	0	2116.5	0	0	0	73373	58236	14446	74175	114110	18761	7046.5	7854.8	0	22425	4437.9	12586	0	8182.3	21673	9257.5	0	0
SLIV_23420	D6EWL0	A	Cytoplasmic	Oxidoreductase	6671.1	0	0	0	0	0	0	0	0	18104	0	0	0	0	0	0	0	0	0	0	0	0	0	0	0	8156.7	0	65122	68276	48248	121360	109670	0	0	0	14801	0	7629.7	0	0	0	0	8502.1	7151.8	0
SLIV_23465	D6EWL9	X	Extracellular	Secreted protein (Tat) - Glucanase (EC 3.2.1.-)	15066	16701	19069	16905	57069	33684	69396	137670	31564	3875.3	16337	8384.7	255150	182810	37822	37219	267050	147650	57946	16801	107400	189240	60360	5081.7	89794	117670	256270	219560	97973	64928	25620	276960	91306	15764	41694	73966	83439	70646	58015	21729	15311	155360	45978	68454	25499
SLIV_23470	D6EWM0	X	Extracellular	Secreted protein (Sec) - Putative galactose oxidase	124040	210870	169710	252780	384190	279820	422680	1549400	1015700	521880	931210	680610	2626800	1367600	909800	608340	1505300	1091900	511340	293730	603060	1534300	321920	321920	814840	833550	1240000	448180	319070	275020	706460	678170	577240	661410	532710	1301900	975400	676100	528180	198240	335320	1166300	652580	311080	182630
SLIV_23710	A0A076M9T8	F1	Peripheral plasma membrane protein facing the cytoplasm	Oligoribonuclease (EC 3.1.-.-)	16531	0	0	0	0	0	0	0	0	47217	0	0	0	0	0	0	0	0	0	0	0	0	0	0	0	0	0	173640	191620	152850	753450	300840	0	0	0	0	0	0	0	0	0	28543	0	0	0
SLIV_23775	D6EXX3	X	Extracellular	Secreted protein (Tat) - ABC transporter periplasmic binding domain	68623	140460	80869	45897	180930	118550	199520	249300	427500	94017	0	64131	506500	177710	75186	15920	60751	90974	0	48029	39503	54406	0	69448	218590	103820	310720	0	0	37698	0	102680	121670	85364	72388	163230	122340	100820	59935	27371	73308	0	140810	30623	0
SLIV_23820	D6EXY2	A	Cytoplasmic	Putative phosphatase (EC 3.1.3.-)	0	0	0	9801.7	0	17055	14524	0	46840	41537	52816	27962	150850	43852	0	0	0	0	0	0	4611.8	10094	0	0	0	10990	11552	83707	82050	363410	803840	389890	0	22608	24679	15917	19113	12596	7786.3	9435	9720.7	18130	0	14454	0
SLIV_23855	A0A076M9U8	X	Extracellular	Secreted protein (Sec) - Quinoprotein alcohol dehydrogenase-like superfamily protein (IPR011047)	73576	0	33218	144700	125310	176020	208960	230730	90563	30992	78651	57505	146350	156620	124050	31753	0	101420	57158	0	92553	176560	20359	60539	124760	173160	228540	270820	224880	199010	306970	293900	158300	104340	88001	196770	234660	110640	147490	44228	107860	241310	106770	62784	23506
SLIV_23870	D6EXZ2	X	Extracellular	Secreted protein (Sec) - Prolyl tri/tetrapeptidyl aminopeptidase (EC 3.4.11.-) (Tripeptidyl aminopeptidase)	431390	209950	330120	204250	335110	508380	414670	482320	327560	227430	274700	216740	587700	290330	477210	239550	727400	481900	333270	197640	358620	870430	98173	192180	312800	151430	716330	108180	116020	97143	135730	148110	241920	216730	207470	312000	306110	246000	307410	102350	164040	333590	224380	125650	62029
SLIV_23990	D6EY17	F1	Peripheral plasma membrane protein facing the cytoplasm	Citrate synthase	36358	65218	19566	133600	72506	46593	166050	524360	657680	143560	277400	465830	1751700	692560	80953	26948	47661	86784	6711.1	19479	40887	66451	30134	27183	173580	182190	191340	940710	1103800	1297400	2710300	1892700	69348	6540.7	122330	182850	194220	160910	150930	24926	136720	321000	179990	75001	43168
SLIV_24045	A0A076M3Q5	E	Secreted Lipoprotein	Secreted Lipoprotein (Sec) - Putative lipoprotein localisation LolA/LolB/LppX-like protein (IPR029046)	1964500	1722100	1007300	3830400	4276300	4794200	5575100	6521500	4537500	1318100	3150000	2036600	9241400	6040100	3809200	996430	5449900	3784000	2525700	1249400	3225400	6392600	2210400	1036200	4380500	4650800	6051500	4816200	4161000	2609800	5254100	4613200	8232100	3543700	2320300	8746800	9072400	4794500	3637000	1061700	2700000	5769000	3386400	2468900	26304
SLIV_24265	D6EY70	B	Integral membrane	Integral membrane protein - Protein with phospholipase C, C-terminal domain (IPR008475) and LPXTG cell wall anchor domain (IPR019931)	1200400	1590300	1106800	2327700	2525900	3722900	3395500	3715500	4473900	3047100	4694900	3642400	8877500	3896200	1863700	466950	2531300	1928000	1271400	824560	1542000	3464100	1091000	764230	2405300	2247300	3068100	3041800	2652500	3230000	4667000	5094500	2197900	1435200	2360500	3123400	2988500	1852400	1868700	717010	1538600	4865300	2070700	2023400	902960
SLIV_24290	D6EY75	F1	Peripheral plasma membrane protein facing the cytoplasm	Putative ABC transporter ATP-binding protein	4469400	6433000	2825700	6741300	6091800	7838400	7846800	9089100	7797700	4940000	6783200	4276500	11183000	7482700	10521000	5459500	11100000	8522900	6817100	3990100	6888900	10824000	3748900	7028.8	45549	7214400	12272000	3418500	2376200	2816300	374840	4032200	7546500	16143	5505300	8694300	9263800	10077	19067	6883.2	7056900	13881000	8149900	1629.9	1353600
SLIV_24320	A0A076MDV9	A	Cytoplasmic	Globin	0	0	17426	0	0	0	55772	0	108110	84684	178330	77735	197980	61460	0	0	41479	0	0	4990.9	0	0	0	0	0	0	21103	364320	136480	143200	222950	229570	0	28842	62132	66300	139290	0	0	14952	20610	139910	0	50515	0
SLIV_24330	A0A076M5Y1	A	Cytoplasmic	Forkhead-associated (FHA) domain (IPR000253) containing protein	31569	17538	19448	31587	39931	47805	32483	57523	35438	0	0	23140	51150	31392	21312	30454	22290	16190	13140	4446.1	8982.1	15190	36199	0	0	0	0	195010	142100	276280	682090	493810	41095	44273	0	37046	64594	15513	24655	10185	0	38454	28188	25615	15455
SLIV_24340	A0A076MA54	A	Cytoplasmic	PPM-type phosphatase (IPR001932) (Uncharacterized protein)	3956	1330.6	12240	16712	39349	33097	0	9017.3	0	35658	0	0	0	0	18207	5783	18602	0	10780	0	0	0	0	1851.3	0	6148.4	0	309540	341900	267500	332380	441100	15247	39405	0	0	0	0	7134.8	0	5346.6	18666	0	15063	8124.3
SLIV_24355	A0A076M5Y5	B	Integral membrane	Integral membrane protein - Sugar-binding protein	378320	423670	295630	456580	565220	525520	648380	777560	597680	383720	547790	354880	1229500	630480	458530	405760	760850	498720	325620	108250	272630	683660	227420	233260	517660	717760	778940	647130	553460	386230	868280	864690	652820	392000	359990	672660	699570	426780	545090	220830	299490	1001000	617580	388210	158570
SLIV_24460	D6ECV7	A	Cytoplasmic	Aminopeptidase N (EC 3.4.11.2)	123190	68966	79487	203690	238000	331520	263800	917420	458740	234620	481940	147580	1739000	807910	120340	88649	230570	140340	41094	30341	119700	137260	188280	59365	413650	320040	275300	3205800	3047800	2153800	6652600	5841400	388910	160380	214270	426600	477630	222230	303400	61543	261090	592630	333170	310590	154650
SLIV_24490	D6ECW3	X	Extracellular	Secreted protein (Sec) - Peptidase S8, subtilisin-related	148810	155770	140140	196190	305090	212300	259950	11949	8291.6	3324.8	6648.5	0	0	0	34629	2286	29801	18344	39511	18635	30064	34389	15780	0	0	0	48873	26486	12682	17593	24158	42531	10828	5094.3	4714.3	9748.2	11833	5585.2	11745	2803	3167.7	16591	6387.5	11275	0
SLIV_24500	A0A076MDZ2	F1	Peripheral plasma membrane protein facing the cytoplasm	Aminopeptidase N (EC 3.4.11.2)	3981.1	1066.4	1811	3656	4273.4	0	4822.1	6395.7	24800	7812.4	12749	9754.7	137140	39636	1707.8	55406	8315.5	2694.6	0	805.91	0	7855.7	0	1797	7720.3	1017.6	0	157180	151030	143010	443270	380520	16705	140.84	2989	0	2973.9	1405.2	5309.5	427.93	2902.1	15341	3305.8	26649	3495.8
SLIV_24505	A0A076M3Z6	A	Cytoplasmic	Thioredoxin-like protein (IPR012336)	0	11625	13899	0	24445	37857	37066	0	0	7601.9	221960	192200	599400	344120	0	99912	149610	113230	0	7480.3	53567	126350	43923	11322	187900	205860	201470	1532500	1062400	969170	2287900	1596500	45256	149570	134460	308350	282650	167600	91740	13869	207640	315790	263860	29205	6087.7
SLIV_24510	D6ECW7	A,V	Cytoplasmic, Extracellular vesicle	Superoxide dismutase (EC 1.15.1.1)	0	32580	33807	31218	38411	123070	94873	946150	449480	497070	560120	543490	2032000	1163400	6302.8	22757	21396	61992	75094	45564	92545	82457	84722	95824	219950	237770	278930	949440	948290	1150200	2594700	3519800	289530	250480	222760	559330	305660	638890	263700	189880	213370	729450	841220	117740	97985
SLIV_24530	A0A076M401	A	Cytoplasmic	Ribose-5-phosphate isomerase B (EC 5.3.1.6)	247770	264610	188130	475570	538790	1373700	826640	2010600	1257900	868150	1287400	836140	3700200	1445900	103990	136660	274140	131880	44104	4693.8	91850	216990	172920	37091	240170	415120	267980	2412300	2849500	3598600	6023900	4732500	374080	593470	738370	1117500	1566900	203220	357470	91432	289120	653380	207090	461150	1019.7
SLIV_24575	D6ECX8	F1	Peripheral plasma membrane protein facing the cytoplasm	Trigger factor (TF) (EC 5.2.1.8) (PPIase)	751160	279820	378090	649800	1084300	1244100	1045800	2231400	1122600	159730	695170	282460	2961100	1640600	1078700	493950	1272500	1093900	806220	228710	532900	1083000	779900	236790	866440	1235500	1045700	1925800	1110500	915180	2726600	3476000	1283100	543320	518010	1469900	1340800	601920	1383100	283850	1006100	2298200	1390700	963290	536320
SLIV_24595	D6ECY2	B	Integral membrane	Integral membrane protein of unknown function	2255100	2044100	2677700	4212500	4924500	4229200	4659000	6304400	5576800	2952300	5268300	3294700	14784000	8514300	1923600	2931700	5771600	3111500	1071100	845760	1173300	3567200	2345100	1814300	5189400	5177700	7485000	3518100	2430900	2602500	5697500	6907500	5556300	4377600	3219100	7272500	6864500	4337200	3891800	2093900	3234700	9662400	5092500	4046600	2500600
SLIV_24600	A0A076MA87	A	Cytoplasmic	Valine--tRNA ligase (EC 6.1.1.9) (Valyl-tRNA synthetase)	0	672.53	0	0	0	16574	0	0	16916	0	0	0	0	13243	0	0	0	0	0	0	0	0	6215.8	0	0	5187.1	9149.9	74581	76076	39856	140400	149800	0	854.49	3174.9	4561	20616	0	0	0	0	0	0	6469.2	0
SLIV_24615	D6ECY6	F1	Peripheral plasma membrane protein facing the cytoplasm	Nucleoside diphosphate kinase (NDK) (NDP kinase) (EC 2.7.4.6) (Nucleoside-2-P kinase)	260810	192260	114920	207360	233410	477490	521560	1476200	1203500	960020	1163000	1222200	4661100	1116900	138250	73245	121310	96336	9448.8	14718	106390	392620	13708	61658	383380	324300	224740	4282500	6267600	6129300	12353000	9722100	124180	479560	469520	906780	1155600	285360	240340	98280	570330	2354500	320060	157850	197170
SLIV_24625	D6ECY8	X	Extracellular	Secreted protein (Sec) - Cell shape-determining protein MreC (Cell shape protein MreC)	64769	65371	56603	85847	142090	97556	128610	235330	175960	30330	110260	75019	206730	128500	17544	76675	145110	132370	0	28911	71443	65592	4254	40479	118590	108820	81245	22730	125530	114980	135430	366830	61434	82935	73567	179740	147900	125450	36480	22170	49857	197860	150870	20884	8238.2
SLIV_24635	D6ECZ0	B	Integral membrane	Integral membrane protein - Penicillin-binding protein 2 (IPR017790)	111800	148320	140990	188010	282220	181250	322790	628980	458220	327740	368060	377250	1160400	536370	275190	198590	424180	310660	170160	93082	389960	495360	73371	95558	274890	359070	497210	220450	188330	191210	415000	567180	341820	205700	220200	474230	457540	253630	311700	93024	211710	524810	357290	208880	73834
SLIV_24705	D6ED07	A	Cytoplasmic	Exopolysaccharide phosphotransferase (EC 2.7.-.-)	54927	32786	38706	38802	73484	60643	62561	80871	46726	34872	51264	37604	96545	57981	48071	28042	57683	40939	0	5306.3	15524	36236	37899	17078	47273	41435	48263	104360	85471	0	0	142760	64829	39933	36132	59309	59665	0	44979	19947	23468	58569	34698	63797	39720
SLIV_24720	D6ED10	X	Extracellular	Secreted protein (Sec) of unknown function	5506900	6603100	4280600	5917000	9113900	13695000	14734000	5091700	4041900	2808900	4930700	3293200	6149400	3785700	6979300	4352500	9316200	5878900	5501500	3665900	6456200	11867000	2927000	3651400	7418200	3555200	10610000	4558200	3441100	4809100	4958900	5017600	8512200	7075900	6954200	10823000	14312000	4258000	7321000	2712700	6138400	12126000	4848000	1410000	802070
SLIV_24785	D6ED24	B	Integral membrane	Integral membrane protein - Membrane protein containing putative LytR/CpsA/Psr regulator domain	86372	78735	75074	123630	63677	126780	181960	222900	168650	48257	152440	126220	367240	243060	68141	44131	106730	69589	0	9537.6	22268	21627	28520	20919	93117	53435	24166	175600	176750	159360	353110	200170	127540	24700	69854	166420	184850	13214	85513	30726	27863	180790	72800	82811	12777
SLIV_24790	D6ED25	r	Ribosomal	Ribosomal silencing factor RsfS	0	0	0	0	0	0	0	69632	0	88511	98929	91551	296670	0	0	0	0	0	0	0	0	0	0	0	0	0	39755	250130	319610	187460	383480	339290	0	0	0	0	61469	0	0	19719	0	101840	0	0	0
SLIV_24830	D6ED31	A	Cytoplasmic	Leucine--tRNA ligase (EC 6.1.1.4) (Leucyl-tRNA synthetase)	5471.8	4833	4447.7	1863.4	19020	2882.5	9113.4	0	4367	18450	15454	13726	43509	16176	12295	12921	45158	15619	16049	6482.7	15538	29310	0	3808.7	16401	15315	28966	39386	138480	79409	221720	197200	0	12159	6158.3	11538	33571	5653.3	7766.8	1343.3	10562	12717	11452	0	1502.3
SLIV_24870	D6ED40	r	Ribosomal	30S ribosomal protein S20	1659600	1920000	1282300	1247200	2632300	3561100	3513500	2092600	1112600	703480	1346700	830790	2782800	1576300	1450700	773600	2077700	1113800	133550	0	671530	0	678360	0	722740	0	1012400	1090800	1047600	0	2934300	2228200	0	990360	793700	1753400	1806900	0	679410	184480	628800	0	0	0	0
SLIV_24915	D6ED49	F1	Peripheral plasma membrane protein facing the cytoplasm	Chaperone protein DnaJ 2	23711	15947	15259	14723	27991	25736	14452	54854	52788	11993	34496	22415	0	0	18106	5347.9	7903.5	5068.6	5110.7	4277.8	0	11918	4480.9	6306.2	0	0	18758	118750	123070	35731	138810	59418	15421	17154	17213	33154	18110	16511	15239	10822	14003	46696	21146	43998	14171
SLIV_24935	A0A076MAE6	X	Extracellular	Secreted protein (Sec) - Unknown function	221260	357770	276880	581420	502920	903520	655710	1146700	747810	399350	920030	761460	3115900	1508500	410030	467510	799510	888610	272910	185340	461440	757410	311270	226160	1106800	605020	1072300	393270	351070	401090	776750	331400	980130	507930	604520	1326100	1514100	823050	158500	55807	260660	1143800	681830	99785	52804
SLIV_24945	D6EE98	F1	Peripheral plasma membrane protein facing the cytoplasm	Hit-family protein	143350	157400	141500	246710	234190	457480	527940	1216600	1450500	593500	1026600	915870	3325800	1323500	287180	124470	244340	225330	81521	23526	119660	379260	307860	240090	478640	514460	566440	4707600	4371800	4288000	7208600	9542300	239270	820290	550590	1091900	839480	1039400	865580	252590	484250	1502200	340360	748170	426840
SLIV_24955	A0A076M6A5	A	Cytoplasmic	Adenine deaminase (ADE) (EC 3.5.4.2) (Adenine aminohydrolase)	8328.5	17161	3886.1	20114	0	23726	30935	0	105260	10922	24467	7264.8	139250	24510	414.82	0	18601	0	10348	0	0	0	593.2	0	0	0	0	60177	128990	120570	249630	126990	6369.4	6918.5	4873.9	7934.4	2419.6	6890.4	0	2603.6	0	0	5939.5	7691.5	0
SLIV_24995	D6EEA7	A	Cytoplasmic	Cytidine deaminase-like protein (IPR016193)	38364	23371	65780	87596	0	0	34280	53035	0	0	0	0	0	0	0	0	43426	0	0	0	0	0	0	0	0	0	0	816500	470360	0	540680	871010	0	0	0	50582	0	0	0	13305	76215	0	33002	80744	26113
SLIV_25035	D6EEB5	A	Cytoplasmic	Metalloprotease (Uncharacterized protein)	0	0	0	90300	0	88751	100220	0	0	0	73932	43296	293540	0	0	0	0	0	0	0	0	0	0	0	0	0	0	399120	301370	336910	877870	362780	0	0	74755	162580	0	0	0	0	0	0	0	0	0
SLIV_25040	D6EEB6	A	Cytoplasmic	Metalloprotease (EC 3.4.24.-)	5868.5	0	0	0	15940	0	0	0	0	0	11871	0	0	0	7137.3	0	20520	0	1248.9	0	0	0	6151.4	0	0	0	0	1320700	1186200	886700	2204100	2410500	0	0	0	0	0	0	2030	0	5776.3	0	0	0	0
SLIV_25105	D6EEC9	X	Extracellular	Secreted protein (Sec) - Protein with Alpha/Beta hydrolase fold (IPR029058) and Peptidase S33 tripeptidyl aminopeptidase-like, C-terminal (IPR013595)	656160	632940	724170	954000	1024200	1807600	1651800	1614700	1587800	930980	1391000	958120	3867600	2562200	554520	452320	819200	683190	301480	207230	486650	1102800	462790	252730	962150	596840	1568300	2106500	1507600	1530600	3459100	3321100	1037100	775150	782100	1783700	1932500	1145200	868000	341090	669990	1915500	787130	591160	286150
SLIV_25125	A0A076M4C4	A	Cytoplasmic	Uncharacterized protein	47079	35049	30785	0	32429	0	0	0	0	0	0	66522	0	116270	0	23942	0	0	0	0	0	0	0	0	0	0	50974	569670	1025300	809470	1809300	1074400	75607	0	0	0	0	0	59100	18498	0	0	0	36716	37404
SLIV_25130	A0A076M6D5	A	Cytoplasmic	Uncharacterized protein	453550	322530	377650	432470	643550	556110	519760	0	0	0	0	12821	73845	0	0	41511	0	0	0	0	0	57295	0	0	0	0	0	0	117060	0	218830	239310	0	0	0	0	0	0	0	0	0	0	0	0	0
SLIV_25160	A0A076MAJ2	E	Secreted Lipoprotein	Secreted Lipoprotein (Sec) - ABC-transporter metal-binding lipoprotein	4651400	4752000	3068000	4901500	7627500	6051500	6763100	4231200	3247700	2295100	2968000	2251400	8288500	4147400	3496600	1964600	4848000	3433900	2050200	1172000	2119400	4652700	1241800	547020	2987100	1581400	3714500	1050700	652690	416040	837070	1092200	4070900	2522500	2088600	4309300	4325700	1694500	1581800	582100	1027200	3282000	1432800	629250	102030
SLIV_25165	D6EEE0	A	Cytoplasmic	Glycine--tRNA ligase (EC 6.1.1.14) (Glycyl-tRNA synthetase)	0	0	0	0	0	8449.2	11163	7132.2	15679	0	20866	0	38957	9906	1521.2	0	0	0	0	0	0	4566.6	0	0	0	0	0	0	61212	65957	114070	158830	0	3800	18985	0	0	0	0	0	0	0	0	0	12689
SLIV_25265	A0A076MAM3	X	Extracellular	Secreted protein (Tat) - Phosphodiester glycosidase (IPR018711)	176380	239660	209060	139210	313230	446290	199200	180320	196360	125870	166950	121050	365470	57765	312260	319880	662830	431070	71752	75834	285460	379510	108960	21830	209540	148520	389920	116380	76111	0	70118	0	128110	193430	103310	375570	98273	120100	0	22522	47740	0	94931	123670	43098
SLIV_25270	D6EEG3	X	Extracellular	Secreted protein (Sec) - Unknown function	73667	95451	70948	306690	305090	800210	865090	681880	902650	681820	929920	619010	2628500	1241300	145540	57218	197680	162060	33128	51625	233280	741850	54645	30022	153010	94874	590600	588410	854960	1016100	1748000	1569700	185150	407510	410020	874680	1028900	454240	376300	15313	441130	1045500	144210	38860	19929
SLIV_25470	D6EEK1	X	Extracellular	Secreted protein (Sec) - Peptidase	67317	84179	37525	223520	258950	281220	311410	167140	503900	399860	486780	286180	918850	625770	130890	49662	129380	210590	28943	37464	166940	254780	25987	59895	380250	257830	369510	244950	229690	342700	532210	413590	55144	273940	350580	526800	288790	273300	85109	202100	284790	688860	165310	9451.2	6136.1
SLIV_25550	A0A076MAR6	X	Extracellular	Secreted protein (Tat) - Beta-galactosidase	37951	59563	47312	75213	88588	81791	75406	145370	117140	92273	142610	90942	384280	163030	53440	37372	64927	53002	35281	30149	47143	71236	30658	31580	99757	46275	99218	56666	40320	45250	73560	63475	75436	59335	66972	116850	123580	63269	60086	30702	57823	160980	100860	45347	31755
SLIV_25665	A0A076M4R0	X	Extracellular	Secreted protein (Tat) - Aldose 1-epimerase	281240	327580	304070	562050	864230	485420	433900	670390	502750	192460	475390	243130	914820	555950	118420	143090	345970	257130	171750	141500	183510	390880	213680	173090	555500	189230	602310	1301300	550370	904370	1765300	1776400	619840	234410	230460	747430	584480	338690	347380	157960	214900	656870	537090	282960	19964
SLIV_25750	D6EFV5	F1	Peripheral plasma membrane protein facing the cytoplasm	3-oxoacyl-[acyl-carrier-protein] synthase 2 (EC 2.3.1.179)	296940	215460	81755	231230	282690	383840	443810	503480	435990	263270	319610	209310	285450	330650	202080	82057	139370	135980	53347	46758	67169	272490	12258	52556	98989	148940	173490	606670	624590	637910	1135700	840500	78095	189440	49326	316050	168430	133340	31894	0	57045	105770	104730	24300	27557
SLIV_25755	D6EFV6	F1	Peripheral plasma membrane protein facing the cytoplasm	Acyl carrier protein (ACP)	91147000	87036000	62133000	91195000	153410000	157460000	154170000	115080000	110870000	93361000	101970000	101610000	240980000	116920000	79174000	37247000	64511000	67970000	29389000	15094000	26740000	62039000	15819000	26163000	57615000	63172000	79693000	181730000	140360000	116150000	243070000	236740000	70884000	65598000	64104000	140380000	136890000	47576000	52940000	30118000	46534000	86568000	47575000	83840000	39659000
SLIV_25765	D6EFV8	A	Cytoplasmic	Malonyl CoA-acyl carrier protein transacylase (EC 2.3.1.39)	22968	12037	0	0	12489	0	35190	54254	45670	17559	22753	18715	25592	16663	0	0	0	0	0	7328.3	0	0	0	0	0	0	0	128290	81759	186870	344420	215840	0	7219.2	0	0	0	0	0	0	0	0	0	35144	34157
SLIV_25835	A0A076MEZ3	A	Cytoplasmic	Uncharacterized protein	2063200	1245900	1631400	2612300	3365300	5131900	5167700	5082200	3297800	1384900	2839900	1857600	6768800	3581200	1060600	738660	1215100	1141900	572540	277810	772840	1875000	1018100	350650	1174600	1195600	1672100	16606000	14987000	15041000	27806000	24243000	2122700	1731300	1378800	2122200	4090300	982980	1971900	595580	1510100	3631800	933780	1531400	744690
SLIV_25840	D6EFX4	A	Cytoplasmic	Thiol-specific antioxidant protein	99551	63936	40865	99904	152110	261370	354480	521980	286290	257600	309660	251260	1129800	572880	0	55952	38540	55121	17434	9352.9	46082	167490	23505	0	126510	102260	106850	2158500	4448900	3867800	8950100	5799200	123820	284330	246270	485470	495240	92481	137220	0	248240	568040	242970	0	25561
SLIV_25845	D6EFX5	A,V	Cytoplasmic, Extracellular vesicle	Tellurium resistance protein TerE	199810	113790	150050	226460	198240	182800	198650	1173800	762390	177940	387510	509390	4246200	1597200	81506	8062	54155	104210	31383	12957	6357.3	97272	80001	18289	341840	153300	248330	5123300	4581600	4663100	12014000	16027000	363970	289580	213780	688110	604420	504150	299330	79471	209360	1123200	717490	255380	166210
SLIV_25850	D6EFX6	A	Cytoplasmic	Tellurium resistance protein TerD	0	0	0	0	0	0	0	60712	41294	11617	27535	17469	147630	67107	0	0	0	0	0	0	0	0	8193.4	0	0	0	0	538160	567440	437060	1289500	1511000	0	9301.8	14456	37666	0	0	0	10842	19848	0	39935	28632	12627
SLIV_25955	D6EFZ7	A	Cytoplasmic	Hydrolase	0	0	0	0	0	0	0	0	0	0	0	0	0	0	0	0	0	0	0	0	0	0	0	0	84188	15065	13033	146210	129550	127170	279050	249230	12289	11038	29057	26221	19729	13187	40374	3817.7	29005	49069	28846	11512	9522.5
SLIV_25960	D6EFZ8	B	Integral membrane	Integral membrane protein - Peptidoglycan binding-like protein	1631600	959670	1403400	2367500	3011700	2998100	2811400	4164300	1972900	276740	1701500	666180	5912800	3990000	1753300	1138100	3063200	1735000	1383300	521720	1511400	1775200	1530100	984100	1902200	2326300	2437900	2314000	1275000	1581100	2684800	2244900	3306400	1253100	1342900	3571400	3349800	1084800	1982500	854720	1892400	4527000	2039900	1822700	670050
SLIV_25990	A0A076MF14	A	Cytoplasmic	Putative prosphopeptide binding protein	0	0	0	0	0	0	12554	361260	0	0	106790	169880	936410	174390	0	60257	67136	0	57008	0	0	0	121660	0	301500	10669	0	2394200	2527000	2581300	6362400	5617300	282770	0	58089	198310	201990	115350	188750	0	0	493130	394080	185070	93596
SLIV_26065	D6EG20	X	Extracellular	Secreted protein (Sec) - Uncharacterized protein	1111600	893220	881110	1940300	2536500	2332300	2345300	4876300	2499400	199690	1708500	616060	272420	2707200	1872400	940830	2649200	1976800	119580	556580	1439400	2640500	2056400	707810	2924100	330690	3502000	4963600	182820	203340	445120	5109700	4492800	1708000	1354600	3768200	4231200	2180300	2301700	570460	265390	3943100	2646100	2788800	1124300
SLIV_26110	D6EG30	B	Integral membrane	Integral membrane protein of unknown function	110460	119850	134870	171020	174410	211690	180030	281990	180070	91852	178880	126570	440370	264610	98121	108740	167970	116310	68850	29511	13666	157900	0	0	186630	147690	194760	0	0	0	0	0	167500	0	79168	0	174450	146620	114890	58101	74987	232630	182090	163260	70311
SLIV_26115	D6EG31	B	Integral membrane	Integral membrane protein - Terpenoid cyclases/protein prenyltransferase alpha-alpha toroid (IPR008930) with PFTB repeat (IPR001330)	263760	161730	311250	545140	683530	594600	809810	625140	237110	0	118670	2031.5	1182000	835530	336790	291690	848020	630210	282770	88159	364530	758510	329940	71535	494750	747270	758330	534550	334350	253660	633680	1055500	409300	129140	161610	649440	418450	273550	269080	42614	371160	671380	508260	424760	177520
SLIV_26150	A0A076M701	B	Integral membrane	Integral membrane protein of unknwon function	94828	0	13079	168040	162330	0	33013	81494	163460	0	29149	0	431090	0	0	0	0	423600	0	50098	27812	492830	58746	0	0	0	0	1920600	985360	243300	1015100	1710500	291430	0	0	838860	0	0	0	57093	0	0	0	389620	136680
SLIV_26155	A0A076MB60	X	Extracellular	Secreted protein (Tat) - N-acetylmuramoyl-L-alanine amidase	192580	90412	158360	300880	374140	463110	220830	1180000	647490	258330	541210	340060	2524300	1976300	635150	118530	237010	269890	490740	76995	176940	319670	821870	234740	1141400	827600	390840	698350	762550	768440	1894700	1471900	433460	202930	244230	651920	702150	459910	768460	106120	773050	1505400	644650	238590	102660
SLIV_26220	A0A076M530	A	Cytoplasmic	Nucleic-acid binding protein (Uncharacterized protein)	83595	38368	33134	155900	145630	178650	202450	347200	158010	38252	122500	129790	328760	252130	83382	84471	295200	110990	44692	12030	62582	299180	94321	45859	148120	143390	248420	1884700	1856200	1420900	3755400	3545500	129410	131230	136810	509340	357350	147720	155180	56827	170960	404590	124630	109880	65781
SLIV_26340	A0A076MF68	X	Extracellular	Secreted protein (Tat) - Dyp-type peroxidase (IPR006314)	232920	242280	294830	498340	766300	496780	528120	1050700	717020	269210	777120	351890	2847600	1710500	222080	181120	330290	318630	94333	159350	272600	386810	93411	120260	434450	360940	662210	202270	212730	230400	412320	239220	557990	412760	401480	385960	323820	332060	288370	84111	237570	1157100	675080	277400	53844
SLIV_26360	A0A076MBC3	E	Secreted Lipoprotein	Secreted Lipoprotein (Sec) - Binding-protein-dependent transport	3329500	3335900	2213100	3913800	5664700	6871400	6941600	5396100	3225600	2762000	3586600	3133900	11661000	4692000	4261500	1685900	5205700	2712200	1938200	962510	2780100	5297000	1316900	851360	2645800	3214200	4251000	697180	340770	372580	891280	881190	2818500	2436700	2267400	4912300	5004600	1457200	2592500	493120	2407700	4590600	1753000	1059000	444380
SLIV_26365	D6EHC8	B	Integral membrane	Integral membrane protein implicated in iron acquisition and transport	1565300	2609400	1033100	2721600	2627200	4834200	5856200	11875000	7458100	8789100	11898000	8941300	35024000	11644000	3569600	1025800	2501800	2519600	1278600	855000	2252600	5377500	708050	1070300	3832900	4593700	5851400	883370	870870	764220	1254500	1935600	3788100	4138600	4348500	6017200	6983100	3797400	3525100	1531200	3290400	11785000	3303400	1239000	406450
SLIV_26370	A0A076M557	B	Integral membrane	Integral membrane protein implicated in iron acquisition and transport	10507000	12547000	12524000	19702000	19501000	32412000	41134000	26912000	23963000	15960000	28395000	20176000	85715000	45705000	6680900	5988100	14032000	11716000	4863800	4064800	10416000	24159000	4964800	3166100	19913000	10115000	19927000	1687000	2694200	3083200	5032500	6787500	12716000	16056000	14689000	26492000	29488000	14247000	12402000	4465100	9245500	37049000	15823000	4267200	2356000
SLIV_26390	D6EHD2	F1	Peripheral plasma membrane protein facing the cytoplasm	Methionine aminopeptidase (MAP) (MetAP) (EC 3.4.11.18) (Peptidase M)	77498	80598	52510	72704	84038	74593	86270	198400	181680	138870	140110	97011	366480	193460	62050	52039	68120	69886	27873	16697	36533	73186	0	35678	116350	112440	149260	0	0	566290	0	0	100330	58455	71177	146510	121640	111260	0	0	80757	155300	140910	0	100820
SLIV_26395	D6EHD3	A	Cytoplasmic	Uncharacterized protein	44987	28481	52564	76909	155770	98086	162710	65451	66340	86942	23692	0	302990	130460	99014	13920	0	33345	0	0	46361	80742	0	33636	0	202990	0	712320	642560	619530	1222500	1224400	97150	28180	30816	76855	59657	111610	0	0	115920	261770	72385	88838	26225
SLIV_26520	D6EHF9	B	Integral membrane	Integral membrane protein of unknown function DUF3105	164100	245510	139550	253570	320270	190090	245030	381120	302380	181940	272680	136870	386050	272280	363820	210710	392140	344870	212740	147470	252370	415910	83372	98636	205980	290900	441060	299480	172960	204130	288120	386640	288900	248680	216440	348930	280570	287470	230960	121370	178930	397260	291670	0	0
SLIV_26525	A0A076M755	X	Extracellular	Secreted protein (Sec) - Ferritin-related protein (IPR012347)	677010	1104900	1355900	1267100	1984600	2114200	2617900	2540200	1808100	883060	1655400	1502000	5538400	3025500	880560	1313000	2045300	1182300	661760	418860	1084400	2412000	547580	531910	834850	1197700	1585000	653510	426560	330950	717940	990010	1857800	1347300	1226500	2873200	2744600	1019400	1251200	571520	1280200	3287100	1689900	632680	319150
SLIV_26590	A0A076MFA6	P	Extracellular (peptidoglycan associated)	Secreted protein (Sec) - 1,4-alpha-glucan branching enzyme (EC 2.4.1.18)	8529.2	12305	10436	13788	14439	13661	13446	5382.4	6547.8	0	1272.1	0	12909	6622.8	22038	17313	42241	25864	30417	11018	19216	47813	17414	8589.5	31382	17346	32757	5520.4	4166.9	1793.8	9662.3	5682.9	27899	4057.4	15270	7817.3	5006.2	20711	15102	2252.7	11601	26635	20429	11120	5183.9
SLIV_26595	D6EHH6	A	Cytoplasmic	Isomerase	0	21210	34960	41372	40863	53949	47121	132030	93406	77139	123020	84362	338250	209640	35883	10208	32249	38190	0	0	11427	59373	0	21225	53242	63625	0	575740	1082500	563460	1449100	2652900	83583	64361	62199	113440	65468	0	40979	22062	29390	117950	124600	82546	31678
SLIV_26635	A0A076MBH5	X	Extracellular	Secreted protein (Tat) - Unknown function	83357	20274	17301	28548	32006	0	28805	107580	73003	11417	0	0	37733	0	30959	11709	21245	10489	33644	0	0	0	31188	16898	0	0	0	490230	338040	680110	1135900	962050	124030	63119	25918	0	43870	0	115510	8646.7	15496	0	40315	101100	65462
SLIV_26680	D6EHJ4	X	Extracellular	Secreted protein (Sec) - Putative 23.9 kDa protein in glnII region (Secreted protein)	1097000	814260	859510	1689300	2410300	1519500	1976000	1498100	874710	318570	765210	386300	2436000	1690100	755090	826620	1578800	1195100	443140	345650	691160	1463000	420920	332820	1456500	851890	1339300	2505400	1605500	1737500	3019800	2215500	1091500	655640	568140	1535400	1540800	677770	744760	269360	654840	1833600	950830	687080	339230
SLIV_26685	A0A076MBI5	A	Cytoplasmic	Arsenate reductase-like protein (IPR006660)	0	25918	12379	74513	105730	109380	296210	209470	97413	158740	141750	89294	232740	60615	51752	24588	54081	50538	0	0	20987	107720	35155	9898.2	19325	85971	71475	832040	1338800	1200800	1841200	1819100	49744	136440	23779	297320	300010	40943	93016	3529.8	80510	55089	36695	36220	8067.3
SLIV_26775	A0A076M778	B	Integral membrane	Integral membrane protein - Colicin V production protein, CvpA (IPR003825)	42305	35744	90051	164430	148590	349550	211190	282260	210050	63394	189090	115190	329670	191730	0	91450	188200	208810	42114	11418	36817	164980	46692	7246.5	110850	222910	140580	67881	14023	22533	87735	106710	218100	123280	78082	134140	248350	78744	42196	11889	134220	143160	227260	0	10492
SLIV_26805	A0A076MBH9	F1	Peripheral plasma membrane protein facing the cytoplasm	Dihydrolipoamide succinyltransferase	129560	72761	59128	97338	166490	268200	216200	396720	261770	169050	230490	205710	717410	203690	87070	34323	105830	52662	55004	19948	34994	165110	57722	15661	70339	139350	120220	433610	1025200	657510	1343000	1958600	195750	120130	126770	141510	216900	131340	122100	20206	103610	232850	99375	77189	29212
SLIV_26810	A0A076MBL0	F1,V	Peripheral plasma membrane protein facing the cytoplasm, Extracellular vesicle	Dihydrolipoyl dehydrogenase (EC 1.8.1.4)	54522	78630	21422	58868	116820	16019	73536	532590	296640	24716	284870	175620	1073200	504860	99686	26720	48177	101320	49867	25875	35136	88929	104380	39664	192500	185990	191430	617040	430360	237930	1164600	1975100	120630	110100	107910	126860	164700	131950	171970	123270	185840	447060	425350	123170	61714
SLIV_26875	D6EIT7	A	Cytoplasmic	Uncharacterized protein	187690	205650	192580	231560	329880	250860	245770	224420	213680	197620	203150	237950	647350	256340	116490	106530	174410	75648	75178	50098	86928	159670	116760	73371	176250	180220	112770	1450300	1082900	982150	2055900	1911600	255860	118480	189290	406200	298630	163900	149730	103540	127450	284540	142840	211560	144670
SLIV_26900	D6EIU2	A	Cytoplasmic	FeS cluster insertion protein (IPR016092)	2431900	2165700	1878200	3564600	3838900	3446300	4046400	8061100	6735000	3601300	5778300	3938400	13833000	6522100	3421400	1759100	3113000	2769900	739200	719820	1146700	3029900	1621200	1197200	4152100	4873700	4893900	22402000	21140000	17640000	35689000	33122000	4339400	3501600	3290500	6369000	5801100	3350300	4313500	1889800	2825600	7100600	3961500	5565100	2170800
SLIV_26905	A0A076MBJ8	B	Integral membrane	Integral membrane protein of unknwon function	255570	113380	232730	189820	252800	268670	230050	1717700	978590	334220	651100	678740	3027400	1964900	273830	179190	527310	335520	219680	92100	172650	391820	405050	159800	784890	529340	863370	562920	429620	370010	951510	1110500	754660	499990	363710	1013300	1298800	370730	503970	211870	516840	1286000	658220	707280	215220
SLIV_26925	D6EIU7	B	Integral membrane	Integral membrane protein - Cytochrome c oxidase subunit II (Putative cytochrome c oxidase subunit 2) (EC 1.9.3.1)	1210200	1381400	472340	2785300	2695400	1939300	3214400	6812400	5516100	3027800	4923400	3521300	17537000	9488500	674960	919610	1934000	2379300	274770	688120	1640100	3437800	134080	741340	2217100	2692600	3718900	655260	1072400	861050	1271700	2693000	741760	2521300	1111300	4412300	3815600	2676200	2094200	910190	1754000	8479100	4303000	522740	297700
SLIV_26955	D6EIV3	B	Integral membrane	Integral membrane protein - Cytochrome C heme-binding subunit	877310	697090	790730	1027700	1557000	1261100	1521500	2311000	1042000	611150	891820	530850	5054400	1963700	1000900	895730	1927300	1405400	481130	287690	403030	1296600	198470	245660	648220	1097900	1276200	83554	7555.9	32543	74012	689410	1569400	487220	555850	1683900	651040	949760	239040	338670	252360	2507100	924760	83559	104100
SLIV_26960	D6EIV4	B	Integral membrane	Integral membrane protein - Cytochrome bc1 complex Rieske iron-sulfur subunit	91579	51705	47720	147340	172830	304180	347840	2611400	3536300	2443300	2744500	2225000	10111000	3884800	338770	132760	209280	321050	28815	10819	118880	327360	121070	216240	723580	597190	903080	478810	567420	775730	1534200	776130	393220	903700	1238100	1959300	2497500	882840	1163400	452210	1319900	4131100	1372000	294490	87881
SLIV_27015	D6EIW5	A	Cytoplasmic	Uncharacterized protein	0	0	0	0	0	0	0	309310	293010	241710	299730	320990	573070	0	143430	0	52971	54648	74614	28599	25353	0	14435	29473	58956	65824	0	3523700	2691600	3260800	5470900	2325300	69385	47840	125720	239790	294080	0	187900	198630	101840	0	81995	14997	49161
SLIV_27025	D6EIW7	X	Extracellular	Secreted protein (Sec) - Protein with Endopeptidase, NLPC/P60 domain (IPR000064)	7229100	6653400	7017200	10670000	17580000	14476000	20325000	27767000	15225000	5680700	11485000	6243000	61476000	31501000	12036000	7573500	23905000	16899000	10063000	4388700	10844000	27553000	8342400	3376000	13441000	17178000	26223000	10266000	7608000	5555100	17367000	22318000	13103000	9388800	7337100	20970000	15182000	11773000	9954400	2835400	7141100	23216000	15767000	12665000	5766500
SLIV_27125	A0A076M7D4	P	Extracellular (peptidoglycan associated)	Secreted protein (Sec) - N-acetylmuramoyl-L-alanine amidase domain (IPR002502) with Tachylectin 2 domain (IPR023294)	2950300	2642300	2763200	4123000	5307200	4315100	4978600	1970600	1339900	620690	1411300	1041100	4880900	2755600	1438100	1395000	2368000	1974300	1266300	707150	1280200	2875000	1137200	743460	1997400	1531300	2781800	1827800	1384200	1620700	2985100	3866600	1834800	1069700	1003700	2337700	2357500	1991100	1041700	500230	769030	2656100	2167700	1476400	726900
SLIV_27155	D6EIZ4	B	Integral membrane	Integral membrane protein - Ser/Thr-protein kinase PK-1 (EC 2.7.11.1)	576940	439000	500820	715090	906890	1007300	968010	2020100	1232900	311700	945330	384230	2558600	1869800	596110	454760	1060900	639890	405400	235790	377750	759730	553790	313940	1222700	1016600	824740	2337000	1127300	1434800	2694400	1828700	1250600	622440	551640	1524500	1610100	607100	789290	284720	503980	1643700	712860	1034500	458470
SLIV_27180	D6EIZ9	N	Nucleoid	Transcriptional regulator	14642	0	0	95104	70515	243310	151880	283530	325070	340250	404080	218700	1028900	376770	71561	7719.3	0	18908	0	12993	41771	88912	0	17870	96249	106480	54218	675120	745660	639040	1579100	731760	18196	139770	55768	226280	307520	58349	180500	27080	119940	360480	52960	6122.4	0
SLIV_27185	D6EJ00	A	Cytoplasmic	Thiamine-phosphate synthase (TP synthase) (TPS) (EC 2.5.1.3) (Thiamine-phosphate pyrophosphorylase)	18109	25409	5325.5	18511	0	67420	72843	80815	130350	0	151710	50205	69350	123050	27183	8508	8898.8	0	0	0	15198	56345	0	8190.1	0	43911	55347	518990	375780	414370	561430	475940	22383	50469	87124	138450	152260	49198	53330	14324	0	104580	24025	0	7416.9
SLIV_27225	A0A076M7E7	B	Integral membrane	Integral membrane protein - Transglutaminase-like protein	3034.7	8052.6	6724.8	32104	17413	119260	82141	455600	250930	388650	320010	231200	802560	451870	6973.3	2187	7065.5	7478.7	3267.6	7831.9	27300	60654	0	24388	80869	52432	69960	0	35099	0	127670	396840	25416	75219	101700	206780	259980	81193	70447	39073	106580	399730	70702	36449	11720
SLIV_27260	A0A076MBT3	A	Cytoplasmic	UDP-N-acetylmuramoyl-L-alanyl-D-glutamate--2,6-diaminopimelate ligase (EC 6.3.2.-) (EC 6.3.2.13) (Meso-A2pm-adding enzyme) (Meso-diaminopimelate-adding enzyme) (UDP-MurNAc-L-Ala-D-Glu:meso-diaminopimelate ligase) (UDP-MurNAc-tripeptide synthetase) (UDP-N-acetylmuramyl-tripeptide synthetase)	0	0	0	0	0	0	0	0	0	0	0	0	0	0	0	0	0	0	0	0	0	0	0	0	0	0	0	36114	37027	35857	56884	46995	0	0	0	3135.1	0	1103.5	0	0	0	0	0	7708.6	2373.2
SLIV_27275	A0A076M7F5	A	Cytoplasmic	UDP-N-acetylmuramoylalanine--D-glutamate ligase (EC 6.3.2.9) (D-glutamic acid-adding enzyme) (UDP-N-acetylmuramoyl-L-alanyl-D-glutamate synthetase)	8192.2	10213	2111.9	6191.9	0	0	0	12450	0	0	0	0	0	0	3258.1	9131.4	16654	8339	9166.8	4083.3	6330.7	0	5032.3	3200.4	7275.6	5992.4	0	61816	63471	36046	0	162720	0	0	0	9449.4	0	0	6420.8	0	0	0	0	0	5111.7
SLIV_27300	D6EJ22	A	Cytoplasmic	Laccase domain protein	6408.9	0	0	0	0	59027	0	26462	13849	2189.6	16211	6279.7	98224	58359	0	9767.5	0	0	0	0	0	0	11353	0	0	0	0	83192	56922	85262	262770	151560	108760	22729	23854	45421	0	19690	0	8373.5	0	0	48775	11246	5636.6
SLIV_27310	D6EJ24	F1	Peripheral plasma membrane protein facing the cytoplasm	Cell division protein SepF	20269	18521	13759	13767	11315	0	18232	40092	0	26796	0	20765	66523	38316	31846	13914	29965	21382	17395	5241.9	12442	25720	21992	10758	14031	22004	19529	262000	235390	103150	534170	396740	40542	11606	28068	53756	53066	26076	24739	8074.6	20720	50852	30734	20950	27056
SLIV_27320	D6EJ26	F1	Peripheral plasma membrane protein facing the cytoplasm	cell division related (IPR019933. DivIVA_domain/IPR007793. DivIVA_fam)	1247800	370100	590470	799930	1600500	1993600	1754600	5387100	2691400	1183600	2604300	1567700	7846800	5230400	1579300	999280	2030100	1733100	508240	161330	477220	1461900	610870	690820	1247200	2228200	2271500	4620200	4322700	2369900	8325500	6790500	2177700	1836600	1741400	4549400	5028000	1158600	2568400	573490	2307800	4722400	1813900	1779900	1238800
SLIV_27365	D6EJ35	X,V	Extracellular, Extracellular vesicle	Secreted protein (Tat) - Phospholipase D (EC 3.1.4.4) (Secreted alkaline phosphatase)	59358	54982	57236	82757	108880	13405	14566	173600	92192	2047.5	83391	46207	336880	32144	8760.2	72345	136400	59527	47055	38815	62503	192860	2876.7	10070	150400	0	121440	318030	246360	176560	559020	675890	102020	6533	81937	267710	22488	135890	145150	9453.9	76954	255310	215740	81626	46968
SLIV_27370	D6EJ36	B	Integral membrane	Integral membrane protein - DSBA oxidoreductase (Uncharacterized protein)	5218200	4538800	4488900	7125600	8789500	5749200	8578400	7263800	6800800	3939800	5242600	5044600	21225000	14562000	6229600	5782700	12216000	9932600	3739000	2048700	4613200	9162600	3153100	1498600	8362000	10234000	11923000	2748800	1842600	1713700	3410000	4305800	5731600	5186800	4051100	8093800	7006000	5894200	3856600	1938300	2809100	7425100	4770400	6296200	2915500
SLIV_27460	D6EJ54	A	Cytoplasmic	Phosphoribosyl isomerase A (1-(5-phosphoribosyl)-5-[(5-phosphoribosylamino)methylideneamino] imidazole-4-carboxamide isomerase) (N-(5'-phosphoribosyl)anthranilate isomerase) (Phosphoribosylformimino-5-aminoimidazole carboxamide ribotide isomerase)	10107	18313	0	26048	24450	41530	35234	127500	174910	178650	166640	133940	450990	228030	26965	0	0	25561	0	7574.2	15401	33128	0	17104	47623	65436	66317	1071400	1269900	1437400	2869900	2202800	20849	63854	158970	187090	189920	102190	89461	44580	93452	203680	27808	12826	4816.6
SLIV_27515	D6EK77	A	Cytoplasmic	Indole-3-glycerol phosphate synthase (EC 4.1.1.48)	72463	0	21861	95422	78417	87025	98808	309490	232860	151950	186780	153690	512660	195200	3384.7	0	31457	76611	0	4716.6	44795	138130	22412	13621	27226	40293	139480	1402700	1030100	1065400	1476800	1755500	114480	209380	75063	343630	367720	138030	119990	12412	161190	381870	129620	5616.8	10874
SLIV_27590	A0A076MFW2	X	Extracellular	Secreted protein (Sec) - Chitosanase (EC 3.2.1.132)	729270	595760	762190	1275500	1284800	1871000	1767300	2675200	2349400	1291600	2453400	1544800	5725100	4016600	1084000	653200	1565700	841150	326150	286360	657830	1395800	611070	559490	2003200	1690300	1756300	1064600	759090	991620	1890800	677040	874190	999900	993580	2399700	1921400	855270	975620	568990	917190	2998900	1257000	1041000	466520
SLIV_27620	A0A076M5V6	A	Cytoplasmic	Aminopeptidase N	2550.1	0	0	0	0	0	0	29235	0	0	14650	7518.8	42989	24698	0	0	0	0	4491.5	1805.7	0	0	0	1112.9	0	0	0	163420	133280	91617	314460	155230	0	0	0	0	0	0	5119.2	4703	10410	0	0	11030	4674.3
SLIV_27650	D6EKA4	N	Nucleoid	Putative transcriptional regulatory protein pdtaR	0	6064.2	0	0	0	0	16404	24801	32186	125680	24404	31699	146110	109110	0	0	0	15269	0	0	0	21285	0	0	0	26488	87710	611260	907260	400680	851530	1694100	0	13472	19289	163060	215580	76036	29891	25583	8670.9	299260	46139	0	1830.7
SLIV_27675	D6EKA9	E	Secreted Lipoprotein	Secreted Lipoprotein (Sec) - Branched chain amino acid binding protein	0	24519	0	24807	0	57902	35204	127440	98900	100650	69578	64474	211250	164340	0	0	28895	0	0	0	0	0	0	17345	69439	21441	53277	629980	711240	653950	1270600	1109300	108940	46061	42239	122720	95139	79182	0	39698	52430	360020	102470	9932.1	5075.5
SLIV_27710	D6EKB6	X	Extracellular	Secreted protein (Sec) - Protein with Lysozyme-like domain (IPR023346)	3063200	3487600	2384500	4662100	4875000	7916300	7934700	16420000	12050000	7634700	12830000	9931400	34656000	13649000	2672200	2305700	5412400	2400600	1194300	1394100	2774400	6260700	1398700	2189100	6684600	3977100	5381200	13158000	14445000	13204000	25427000	18375000	7303500	6251200	5850800	13063000	12783000	4178400	5897000	2182400	4923600	15147000	5347700	3243600	1448100
SLIV_27725	D6EKC0	r	Ribosomal	30S ribosomal protein S1	158770	149030	113870	152640	245960	224330	215910	655530	330590	178800	354120	252190	1494700	584070	81575	111370	183130	119670	43653	26511	45025	167670	20412	62816	185660	311920	162780	933770	976840	677130	2293300	2647000	382650	157710	177300	397930	342010	133860	400570	87924	232490	702140	444240	408780	213880
SLIV_27750	D6EKC5	A	Cytoplasmic	Methyltransferase type 11-like protein (IPR013216)	28083	10186	12881	16849	0	22501	32278	0	0	0	0	0	86658	59082	0	0	0	0	0	0	0	0	0	0	0	0	0	629920	542970	110200	508610	1102200	0	0	0	0	0	0	0	0	17848	0	52076	0	9019.8
SLIV_27770	D6EKC9	A	Cytoplasmic	Proline iminopeptidase (EC 3.4.11.5)	0	0	0	0	11979	0	0	32834	24861	6371.8	21354	0	66411	34930	26606	20062	0	0	0	0	0	0	0	0	0	0	20730	245770	130830	195870	453050	539550	19395	0	16830	0	0	0	0	0	0	0	0	8431.1	22418
SLIV_27875	D6EKF1	X,V	Extracellular; Extracellular vesicle	Secreted protein (Sec) - Putative phosphodiesterase (IPR017946)	10702000	12400000	13175000	21608000	24986000	42489000	44873000	95708000	96909000	62214000	101180000	72869000	227100000	110650000	17633000	8654300	15016000	16785000	6360600	8840400	12022000	35173000	12853000	13320000	41810000	21613000	58439000	21426000	18986000	21273000	42940000	33919000	35864000	41219000	40382000	75105000	82272000	35877000	59596000	31478000	49397000	144980000	61792000	23663000	3246000
SLIV_27890	D6EKF4	F1	Peripheral plasma membrane protein facing the cytoplasm	Export associated protein	0	0	0	8258.8	5360.3	1313	0	0	0	0	0	0	5484.5	44932	860.84	0	0	0	0	0	0	0	0	0	3066.1	0	0	57252	0	39922	253700	290290	0	0	314.25	0	0	0	0	0	0	0	18651	0	0
SLIV_27915	D6EKF9	A	Cytoplasmic	Hydrolase	0	0	0	0	0	0	0	0	30617	0	15086	21111	113800	0	0	0	0	0	0	0	0	0	0	0	0	0	0	85898	139840	147150	393100	604670	0	0	0	0	0	0	0	0	0	0	0	21411	19400
SLIV_27980	D6EKH1	F1	Peripheral plasma membrane protein facing the cytoplasm	Glyceraldehyde-3-phosphate dehydrogenase (EC 1.2.1.12)	238200	224160	120600	185700	226360	377040	346590	1082500	438530	319710	717120	506170	2235300	822080	272490	98455	412370	272590	225080	65963	192360	424720	102610	92953	430170	444710	567350	1180300	1685500	1225800	3699700	5115600	273740	366910	335710	384530	441420	283600	59832	58363	134900	709880	442900	267430	152610
SLIV_27985	D6EKH2	F1	Peripheral plasma membrane protein facing the cytoplasm	Phosphoglycerate kinase (EC 2.7.2.3)	24185	105240	45918	144830	69170	37537	255860	839070	453330	632140	865570	260600	1855200	492600	76066	2025.2	9312.9	51227	3519.5	4863.9	35403	86004	24888	39629	78805	33424	169640	1850800	2621000	2301900	4720600	4587200	217650	356170	347990	363590	164360	163460	235570	118580	156180	640790	204850	143780	20217
SLIV_27990	D6EKH3	F1	Peripheral plasma membrane protein facing the cytoplasm	Triosephosphate isomerase (TIM) (TPI) (EC 5.3.1.1) (Triose-phosphate isomerase)	183130	187890	237630	427050	423210	747980	883730	2017500	1690800	1053000	1562400	1040500	6634000	2684300	344180	119580	187420	96709	44127	34924	102740	383000	123860	159000	679600	386320	675490	7690400	8610000	7048000	18028000	14888000	663160	879270	923310	1467700	1735900	571990	700120	354990	925430	2210100	820060	345320	130470
SLIV_28000	A0A076MG56	A	Cytoplasmic	RNA polymerase-binding protein RbpA	10342	16806	0	15799	0	37053	0	0	29407	0	20940	0	0	30380	0	0	0	0	0	0	0	0	0	0	0	0	0	151180	199220	209760	0	0	0	0	0	0	0	0	0	0	0	0	13286	0	0
SLIV_28035	D6EKI2	A	Cytoplasmic	Transaldolase (EC 2.2.1.2)	414950	355310	333170	714340	782750	649960	719050	1914700	1354200	566070	1170900	677630	5909700	1880100	301450	26813	275350	114760	88601	51837	59938	310510	292780	77602	258780	135910	240490	5248100	4870000	4441000	9387300	11039000	432680	687070	329920	1145800	367990	298160	695390	151970	483400	2433200	939040	611600	241460
SLIV_28110	D6EKJ8	F1	Peripheral plasma membrane protein facing the cytoplasm	Cysteine desulfurase (EC 2.8.1.7)	95917	17090	1835.4	4486.3	2949.6	0	0	16285	0	0	0	9501.6	70212	13459	0	0	0	0	0	0	0	21829	0	1080.2	5487.5	0	19932	20527	56443	36135	55078	132160	0	5019	0	0	0	4114.4	0	0	0	0	6008.8	0	0
SLIV_28115	D6EKJ9	F1	Peripheral plasma membrane protein facing the cytoplasm	NifU family SUF system FeS assembly protein (Uncharacterized protein)	0	0	0	75903	0	140230	0	220090	207060	110960	229420	114950	490250	277480	82215	0	0	92903	0	23225	55049	96313	0	49779	51484	102980	121560	336960	416630	505620	936120	547110	0	108310	98022	206530	275330	87755	105010	33721	123800	321350	0	0	0
SLIV_28120	D6EKK0	A	Cytoplasmic	Domain of unknown function DUF59 (IPR002744)	171670	115000	90928	0	186110	131650	167700	290720	274920	190030	163130	226160	568640	266210	154420	88749	199560	97116	57471	35343	77010	119310	0	0	0	0	0	577970	484530	342160	665800	877320	210820	0	0	0	0	157100	0	69767	0	290710	210170	172820	0
SLIV_28175	D6ELB1	X	Extracellular	Secreted protein (Sec) - Large protein with potential Endonuclease/exonuclease/phosphatase activity (IPR005135)	15141	16780	10661	11075	76993	58115	74299	142880	71623	46468	80130	0	222360	108100	127770	81347	177530	111970	120710	39631	82170	187930	100920	57562	136810	143790	188260	119380	42345	35194	136320	0	107350	12668	51103	106090	119800	47229	55724	15388	37772	0	57958	53688	31359
SLIV_28200	A0A076MCA9	A	Cytoplasmic	Transport associated protein	2036.5	19474	0	0	0	0	0	17428	43957	51150	55206	3450.1	90652	37592	0	0	0	0	0	0	0	34242	0	0	7075.8	5357.6	10084	412830	377750	324240	663840	777780	0	34993	25178	14772	27200	22010	22345	8188.3	9944.6	128260	3096.1	29426	0
SLIV_28340	D6ELE5	P	Extracellular (peptidoglycan associated)	Secreted protein (Sec) - Penicillin binding protein	2011500	2065600	2378800	3684900	4088400	5095100	4769500	7752800	4891500	2078200	4139600	3514000	14673000	7595700	1953400	2403200	4120500	2750400	1188100	842920	1978800	4852800	1530600	1058700	5311100	3205400	4623200	5033500	3804600	3951400	7717900	7889100	3177300	2998300	2583400	6666500	6827800	3113900	2898100	932070	2374300	7161100	4071900	2130600	927270
SLIV_28380	D6ELF3	A	Cytoplasmic	Ectoine hydroxylase (EC 1.17.-.-)	98474	27334	38208	44936	90630	0	90244	165960	69967	1794.2	64553	0	0	144140	94192	0	115410	75956	0	0	0	79575	128700	24322	70498	98231	75352	240460	105100	150200	314670	379730	97663	33865	37437	122340	111090	40721	74124	11691	55173	107800	59092	122660	98352
SLIV_28385	D6ELF4	A	Cytoplasmic	L-ectoine synthase (EC 4.2.1.108) (N-acetyldiaminobutyrate dehydratase)	342790	55935	47293	109880	168660	96331	126290	1481400	859550	440950	1031500	514520	4285600	262070	197700	122730	154410	39230	14273	53093	49576	109040	3869.6	114240	34198	496410	22297	24844000	12969000	10682000	33656000	42442000	432600	94084	611880	1781400	2065000	390810	764210	271070	2324800	4496300	1904600	327730	95306
SLIV_28395	D6ELF6	A	Cytoplasmic	L-2,4-diaminobutyric acid acetyltransferase (EC 2.3.1.178)	96407	65391	65602	48948	89233	235800	303880	521760	305130	158100	232820	233150	1175000	553250	133860	119020	235640	170250	44267	27305	98101	301000	153030	71576	207670	289470	267670	1622500	1430500	1149700	2493500	3164700	227560	182070	160680	280900	419310	238960	247890	81945	167810	367670	347490	323460	169110
SLIV_28415	A0A076M843	B	Integral membrane	Integral membrane protein - Protein with LPXTG cell wall anchor domain (IPR019931)	433150	257470	261090	442580	458480	415150	791360	1878900	1462400	639940	1036000	984730	6082400	3236600	237960	213270	595170	451340	80149	82725	226520	587680	400270	246510	1096200	449320	1258000	13388000	11157000	11558000	24930000	34831000	1463500	809190	1083800	2845000	2741300	1879700	2471600	529480	2207300	6184700	4428500	1027600	525540
SLIV_28470	D6ELH1	A	Cytoplasmic	Aerobic cobaltochelatase subunit CobN (EC 6.6.1.2)	4218.9	0	1648.3	2371.7	0	6001.4	5596.2	17905	12466	13972	16167	10056	109460	11332	0	965.67	0	0	0	0	820.7	2911.7	930.84	0	1560.1	2421.7	2167.4	107890	138430	101160	308430	176430	2941.8	7404.2	5784.8	10581	6935.7	11469	5638.4	1794.6	3739.8	28543	15708	10918	7547.9
SLIV_28645	D6ELK8	F1	Peripheral plasma membrane protein facing the cytoplasm	3-oxoacyl-[acyl-carrier-protein] reductase FabG (EC 1.1.1.100)	178380	117140	26201	68731	97146	98476	29657	385280	157280	100930	156320	99169	371020	231210	35414	34137	0	15110	7125.9	12946	0	69612	0	10553	288160	78979	92975	542740	493020	399870	981440	890510	20933	101500	72742	44625	0	0	19889	0	0	0	74296	27948	82053
SLIV_28675	D6ELL3	A	Cytoplasmic	Phosphohistidine phosphatase (Uncharacterized protein)	17218	44618	19265	27686	31807	0	0	0	0	38684	71643	41668	122710	215370	0	13530	17223	19039	0	0	0	0	0	8018.6	35668	19384	0	1720700	1652300	1439600	3134300	2652700	42482	27205	50984	57785	131020	35384	36098	15443	0	0	0	15106	12581
SLIV_28690	A0A076MGH0	B	Integral membrane	Integral membrane protein - ABC transporter ATP-binding protein	0	0	0	30187	33999	0	43009	47219	54409	44697	49983	0	111540	0	22322	0	0	12207	0	0	0	0	0	9879.8	20586	20867	0	83797	87788	78965	137930	98469	12857	0	0	0	0	0	21428	15881	0	0	0	14591	0
SLIV_28750	D6ELM8	A	Cytoplasmic	UPFUPF0098-like protein	0	29345	166350	279280	238380	392750	400220	859190	545350	366670	465140	447890	1169200	792270	0	206580	391570	226140	75194	2379.4	111940	289350	78851	113640	406040	282140	299930	3445300	3017500	3104800	6715900	5451200	130290	366200	317780	896420	904240	403910	351490	0	397810	782150	464130	91830	56488
SLIV_28795	D6EMF1	A	Cytoplasmic	Hydrolase	217630	157110	173140	279590	381710	394990	421580	813820	593740	316390	634300	348030	1468700	835990	194910	87991	214410	190660	80825	31897	115950	289690	132580	143720	212710	247550	278170	421040	2837300	3139700	7994900	4756800	451240	404880	375100	726880	710760	429390	464630	0	344540	880140	525720	357230	206490
SLIV_28865	D6EMG7	A	Cytoplasmic	ADP-ribose pyrophosphatase (Uncharacterized protein)	37029	60584	44024	68963	78820	87743	76478	388890	385980	193380	194010	174740	348250	121580	121610	25346	43940	40389	0	9940.8	25620	76603	6705.3	35209	148320	62697	138330	838690	1003200	817020	1600400	2065400	97814	95302	112640	179230	92057	135330	130390	72917	57478	156930	122950	98053	4728.3
SLIV_28875	A0A076MCM0	A	Cytoplasmic	Alanine dehydrogenase (EC 1.4.1.1)	62831	0	0	28928	0	0	0	254270	313260	286990	291120	250870	971230	382130	50399	20412	14050	0	4778.9	6214.5	0	0	35218	19315	0	50133	44227	339310	318260	210930	534280	462260	0	0	49874	81192	67712	47025	116050	31757	35800	0	150080	186580	149410
SLIV_29365	D6EMR6	A	Cytoplasmic	M20/M25/M40 family peptidase (Uncharacterized protein)	25331	22493	16507	29634	23147	33958	44316	164220	99214	82806	108870	62756	266770	66533	9317.4	0	12272	5471.3	4222.8	0	0	43587	10145	17466	43625	7747.5	8692.4	707950	544970	352370	789510	724500	85735	90039	45519	92562	122450	44286	33352	34057	51322	155160	99903	53952	41951
SLIV_29385	D6EMS0	A	Cytoplasmic	Uncharacterized protein	0	0	0	0	0	0	0	0	0	0	0	0	0	0	0	0	0	0	0	0	0	0	0	0	0	0	0	0	0	0	513430	69795	0	0	0	0	0	0	0	0	0	0	0	0	0
SLIV_29430	D6EMS9	A	Cytoplasmic	L-cysteine:1D-myo-inositol 2-amino-2-deoxy-alpha-D-glucopyranoside ligase (L-Cys:GlcN-Ins ligase) (EC 6.3.1.13) (Mycothiol ligase)	54827	35402	44231	58952	56133	134440	63887	286240	175170	126030	189850	133620	523650	149370	30581	0	0	18945	15228	4546.6	0	0	22477	20562	0	0	0	882460	809390	121870	1310900	1142700	96253	100010	82189	17754	0	0	95844	53682	16105	276730	114530	80638	68760
SLIV_29470	D6ENK2	E	Secreted Lipoprotein	Secreted Lipoprotein (Sec) - Oligopeptide binding protein	57404	120630	99806	180510	195760	209240	234060	701610	500020	275870	453240	76042	941650	569850	201730	101580	152430	147840	133850	48388	67889	240250	144630	77256	178930	138070	219480	372300	315720	278560	646830	257810	185490	203030	134820	364750	380640	166140	262310	92823	180730	497910	166660	120330	94185
SLIV_29495	D6ENK7	X	Extracellular	Secreted protein (Sec) - Unknown function	1948600	1884100	1831700	2935200	3223600	3878800	4065000	8774100	4757200	1036700	3121600	1958500	11885000	6050100	2317500	2085700	3981500	2320400	1929700	899820	1914300	3247200	2525500	1273500	3832900	3919000	3110600	4648000	2717400	2994500	6449000	4397700	5489100	1891300	2251100	5153700	5327500	2052200	4877800	1685700	3338400	7014100	4453600	4602900	1305400
SLIV_29500	A0A076MGS1	A	Cytoplasmic	Ferredoxin	109260	0	123700	186220	0	0	217180	0	0	0	0	0	0	283620	479120	172260	366070	194510	141350	0	0	206270	314740	0	0	661710	0	2098100	1048200	1319600	2828600	2459500	237250	0	0	0	0	137760	185450	18262	0	0	0	194660	156100
SLIV_29515	A0A076MCX7	A	Cytoplasmic	Prokaryotic ubiquitin-like protein Pup (Bacterial ubiquitin-like modifier)	80394	0	51453	0	205410	0	230860	412470	278930	277680	310210	223320	682230	498450	0	0	0	0	0	0	0	0	90192	0	0	0	370140	6276100	6247200	3734700	11254000	16867000	349740	283260	146740	482890	0	248560	276850	0	304200	701730	327580	178430	97552
SLIV_29545	D6ENL9	X	Extracellular	Secreted protein (Tat) - Peptidyl-prolyl cis-trans isomerase	253170	239180	189890	476140	575680	335830	287270	1146500	664940	195710	523970	213850	2165400	1210400	239170	142040	289220	225190	167710	92214	157640	285660	425330	163400	42387	342610	659420	698310	318250	433420	1110800	1124100	511720	467080	304490	557250	293870	351350	707010	326820	410160	1642300	776170	597670	229460
SLIV_29550	D6ENM0	A	Cytoplasmic	Peptidyl-prolyl cis-trans isomerase - FKBP chaperone (EC 5.2.1.8)	554290	377870	279700	526360	805430	1412100	1224600	1730400	1358100	1718800	1307300	1818500	5762100	1814100	346200	311340	385990	315020	63377	78432	192590	594970	50945	165240	750880	493060	694930	6219000	5992300	6700900	14470000	13401000	344980	614640	621950	2301600	1957000	720190	720210	277500	738950	2315100	1046800	428380	147600
SLIV_29590	D6ENM8	B	Integral membrane	Integral membrane protein - Histidine kinase-like protein	0	0	0	0	0	0	0	0	0	0	0	0	0	0	0	0	0	0	0	4511.6	0	21457	0	2070.6	0	0	0	403910	380670	202560	507680	617070	0	11523	0	0	0	0	0	0	0	10445	0	0	0
SLIV_29625	D6ENN5	A	Cytoplasmic	Siderophore-interacting protein (Uncharacterized protein)	285400	32510	226480	304700	318800	149600	424250	976530	726580	247200	736320	144430	1340300	373930	168200	105060	263390	97128	206800	0	52210	190530	259340	70945	301410	336980	104850	2378500	2091800	1260300	1938100	2382200	330470	105820	288460	187140	284190	245930	241360	173540	146580	601690	505970	368590	42116
SLIV_29640	D6ENN8	B	Integral membrane	Integral membrane protein - Glycine betaine transport system permease	85433	65019	82817	118140	128870	215110	339810	535420	381830	170700	372980	167620	1740400	895190	92750	96461	245670	228370	34080	32202	95051	280520	47547	27788	252160	258270	325670	291440	220960	301160	869420	912570	80297	66141	75404	270780	138430	212590	60231	36310	100540	398590	299450	98618	53067
SLIV_29705	D6ENQ2	B	Integral membrane	Integral membrane protein - T7SS peptidase S8A, mycosin-1, component of T7S export system	0	2948.2	0	3942.5	0	13617	13042	19641	22680	20843	0	22085	49679	21530	2727	0	0	0	0	0	1952.2	4627.2	0	0	4724.1	2493.8	10632	0	0	5002.2	0	0	4825.3	0	9157.6	0	0	4172.2	8456.3	0	0	0	0	0	0
SLIV_29725	A0A076MGW5	F1	Peripheral plasma membrane protein facing the cytoplasm	Translation initiation factor IF-3	953970	1050200	636870	622320	949550	1486600	1401600	2941800	2196300	1850200	2159300	1937300	5346200	2841300	462850	718370	878240	565260	172420	146210	405150	690470	286140	409360	750390	846650	827320	4629600	4414800	4011700	8106800	6695700	1332800	1162300	1359800	2734800	2608900	903760	1097200	485890	1382700	2572700	1111200	914450	958160
SLIV_29775	D6ENR6	X	Extracellular	Secreted protein (Tat) - Glycosyl hydrolase-like 10 (IPR003790) (UPFUPF0748-like protein)	346890	204540	369260	622280	719820	827920	659050	1574100	945310	96251	518000	253810	2238600	1530900	291180	196740	582930	399990	211970	143700	342420	528420	323130	186280	659560	394690	715270	1552000	1120800	1085400	2366100	1969200	1100100	322010	441830	922120	1293800	529360	838940	251170	613180	1778500	1016200	495510	211280
SLIV_29830	D6ENS7	A	Cytoplasmic	Arginine biosynthesis bifunctional protein ArgJ	2249.3	589.61	2345.8	9020.1	0	17977	17068	106710	25649	2252.4	25106	1356	79519	17066	17788	5000.9	0	591.79	0	0	0	15813	17015	5168.1	10830	20371	7589.4	323540	332080	290850	678550	429100	22086	17688	17540	17853	31708	8374.6	14259	7930.3	0	38775	5847.1	15908	1549.8
SLIV_29865	D6ENT4	X	Extracellular	Secreted protein (Sec) - Protein containing transpeptidase activity (IPR005490)	62349	64532	58905	100190	136380	104250	104440	104390	63087	15117	47613	23779	198900	119440	41537	36552	62103	51066	43198	15610	36074	60255	51550	14839	59427	61525	90047	1285900	478080	425420	1542900	1166900	66750	40269	30324	75068	0	62072	37102	82236	26034	93316	67775	401590	163810
SLIV_29940	D6ENU9	E	Secreted Lipoprotein	Secreted Lipoprotein (Sec) - NlpA family (IPR004872)	290610	332640	249650	568860	778390	557580	663860	3001100	1723000	678680	1832900	880560	4689200	3565000	1543000	1655000	3272000	1780600	1295200	652430	1298200	2051500	1395800	661380	2088700	3128800	2174200	754100	426910	483790	752360	884550	1246900	922380	762110	2041800	1683900	904600	1041000	505760	619540	2246600	1062600	1170200	578970
SLIV_29970	A0A076MDE3	B	Integral membrane	Integral membrane protein - Serine/threonine-protein kinase	113690	149340	125170	149570	231480	191060	128700	0	0	39966	97880	44087	177050	215860	0	32904	91190	151070	121850	29615	0	85193	157520	52492	186070	162340	248070	0	0	0	116970	126510	297960	155030	118200	276380	205340	0	0	38711	0	257500	0	0	0
SLIV_29985	D6ENV9	A	Cytoplasmic	Transcription factor zinc-finger protein	0	0	0	0	0	0	0	0	0	0	0	0	0	0	0	0	0	0	0	0	0	0	0	0	0	0	0	312000	280000	133200	372300	662850	0	0	42085	95941	0	74280	0	0	0	0	83062	84919	44890
SLIV_30030	A0A076M742	A	Cytoplasmic	Thioredoxin-like protein	73472	72417	26883	72291	96527	105450	34402	141530	203330	241800	304110	148760	378650	224310	0	36332	47067	0	0	3912.8	0	16307	16025	28827	62577	61027	65396	551750	488390	390500	709970	947610	0	81084	95139	155880	0	64895	0	0	0	288770	62836	121740	2948.4
SLIV_30160	D6EPQ5	A	Cytoplasmic	Pyridoxal 5'-phosphate synthase subunit PdxS (PLP synthase subunit PdxS) (EC 4.3.3.6) (Pdx1)	74919	50733	44407	73462	98149	112120	117310	205580	115780	11640	82066	23165	351810	181180	38720	33502	70941	44503	19570	8797.2	23240	67203	65212	21176	85461	107140	87086	136840	103140	95042	199850	183840	150650	57796	54027	146830	188650	75975	67909	17389	51803	111420	88510	91072	59644
SLIV_30170	D6EPQ7	N	Nucleoid	Probable transcriptional regulatory protein SLIV_30170	0	0	0	0	0	0	0	0	0	0	0	0	582500	283860	0	39064	88236	65041	0	0	29230	70932	0	0	138760	138770	159300	715170	881230	628580	2296300	3059000	19299	83840	0	147660	176400	110160	0	4933.3	0	253590	204710	13000	0
SLIV_30195	A0A076M8T9	B	Integral membrane	Integral membrane protein - Protein translocase subunit SecD, component of Sec export system	188640	272220	205420	553690	379730	496920	763640	1176400	602410	55669	455200	161270	827240	1317000	415690	286830	1050800	651920	324510	102690	308780	696200	440360	160150	782110	865450	878980	122850	0	128290	253830	631150	790990	324860	331430	1016100	972130	689990	749820	91517	386230	1109700	1027800	452010	188820
SLIV_30215	A0A076M787	A	Cytoplasmic	Uncharacterized protein	0	1449	0	0	0	40245	15254	65560	156430	92094	151230	63046	204970	79534	1490.8	0	0	0	0	1506.8	15502	71526	0	0	0	1676.6	2217	40700	117560	214300	248310	122510	0	30746	16275	3959.1	66692	2268.4	12425	0	18929	113780	0	2384.4	0
SLIV_30220	D6EPR7	B	Integral membrane	Integral membrane protein - Peptidyl-prolyl cis-trans isomerase (Putative PpiA homologue)	2481800	3171800	1724800	4021100	3309100	4649300	5749000	11579000	8081600	4853500	7696900	5648400	18170000	14183000	1704100	1761300	4138400	3223400	224020	135850	1873900	3117700	1862900	244810	6582500	4928900	5708400	4599900	3928200	4448300	7193900	5574400	5517200	3640100	2971200	7690000	9191400	2615500	3616100	1848100	3743200	9502300	3851000	3306200	269570
SLIV_30225	D6EPR8	X	Extracellular	Secreted protein (Tat) - Metallo-hydrolase/oxidoreductase superfamily	0	0	0	0	0	0	0	0	7649.9	0	0	0	0	0	0	0	0	0	0	0	0	0	0	0	0	0	20768	59287	169270	249830	485160	365100	0	0	0	26260	0	17784	0	0	0	0	0	0	0
SLIV_30275	D6EPS8	B	Integral membrane	Integral membrane protein of unknown function - YceG-like protein	0	0	0	0	13311	34733	44085	87210	95015	56923	84317	0	216660	96809	0	0	0	0	0	0	4954.7	20464	0	0	0	11250	0	0	0	65496	103040	0	0	25050	21715	0	0	0	21746	7882.2	24368	0	0	0	0
SLIV_30315	D6EPT6	A	Cytoplasmic	Elongation factor P (EF-P)	1812300	1280300	1451200	2199300	2231000	3485300	3480600	5453600	3772100	1287300	2744000	1680700	7954300	6156800	2259600	1512300	2744100	1892700	940180	517420	832290	2288200	2129300	742780	3069200	3095800	3330600	15434000	9519500	10705000	24401000	18473000	3812900	1940100	2067800	4038500	4559000	2615100	3677300	1030500	2458700	5112000	3712700	2874000	1839800
SLIV_30325	D6EPT8	N	Nucleoid	DNA-binding protein	49569	61618	26565	58485	110640	269890	192500	423450	206680	45007	128950	87698	864520	450960	34862	35337	93634	52968	27523	7560.9	34212	119990	109270	18049	98533	154230	58010	1137000	1498900	1353000	3435100	3516200	202530	124550	95836	319660	232390	91262	205040	18468	156600	394860	161240	69494	92129
SLIV_30370	D6EPU7	r	Ribosomal	Ribosomal protein S13 (IPR001892)	95458	75381	49114	54253	75313	174580	155190	75165	34939	0	1338.1	0	90836	17284	63769	52217	12784	39492	36057	0	5594.5	10508	34665	0	10110	8432.5	11223	220590	31490	15781	101460	467300	46102	0	5201.7	19223	24453	4062.9	0	2235.2	19432	34172	100400	19138	12782
SLIV_30550	D6EPY3	A	Cytoplasmic	Riboflavin synthase (EC 2.5.1.9)	0	0	18924	0	0	44855	29694	227160	184250	64026	60057	99875	534970	256950	0	0	0	0	0	0	0	25373	0	0	28802	0	0	904220	735740	605830	1594400	1565000	76393	77354	31510	73478	144420	84548	29946	0	63111	77324	36131	35447	27898
SLIV_30570	A0A076M905	A	Cytoplasmic	Phosphoribosyl-ATP pyrophosphatase (PRA-PH) (EC 3.6.1.31)	29116	0	0	0	0	163910	88238	79798	380370	292570	424270	319300	646180	344510	41700	41631	0	53740	0	17488	39452	54470	0	37442	62904	138160	109180	348640	706670	883930	1577600	832690	0	120480	172030	83312	365790	45603	224010	0	185640	290450	23381	86768	31347
SLIV_30645	A0A076M7H2	A	Cytoplasmic	Amidohydrolase 3-like protein (IPR013108)	6997	5515.1	0	13165	0	0	0	199930	102690	59328	103150	61442	303430	191160	42364	8746.7	9896.6	0	0	0	0	0	57014	17189	18211	14834	44276	453320	268320	272370	653680	598040	88210	65753	54316	129570	154320	83090	88912	31071	71344	156210	139600	102760	70500
SLIV_30660	D6EQ05	A	Cytoplasmic	RNA polymerase-binding protein RbpA	53230	0	0	0	0	114310	0	231200	0	148080	0	0	0	154720	100010	0	0	49173	0	0	0	0	0	39538	0	108690	74701	0	0	0	0	164110	0	0	116850	0	0	45509	65457	0	0	0	0	0	0
SLIV_30780	D6EQU5	P	Extracellular (peptidoglycan associated)	Secreted protein (Sec) - D-alanyl-D-alanine dipeptidase (D-Ala-D-Ala dipeptidase) (EC 3.4.13.22)	0	0	0	0	0	0	0	19361	61834	0	0	116730	0	168200	0	0	0	0	24429	0	0	0	0	0	0	0	0	0	0	0	0	0	0	0	0	0	179630	0	0	0	0	150610	0	0	0
SLIV_30785	A0A076MDX0	A	Cytoplasmic	Nudix/MutT family protein	94134	12722	11337	46268	42314	113130	0	262230	121920	63515	160710	21900	139650	42698	14334	0	17858	16125	19667	18311	64909	46665	0	47781	0	67794	72049	538140	475670	500690	377090	638790	104610	100550	62054	44544	31983	0	131680	29170	95113	35769	26428	72134	10862
SLIV_30805	A0A076MDS7	F1	Peripheral plasma membrane protein facing the cytoplasm	Phosphoenolpyruvate-protein phosphotransferase (EC 2.7.3.9) (Phosphotransferase system, enzyme I)	0	31037	456070	909960	1102.7	0	1740200	297820	133450	3920.2	0	3823.7	524030	605750	0	46163	475760	301560	0	61994	186420	360080	0	91736	340630	145240	694930	565470	20128	405910	1503300	838790	497160	136660	175070	787400	2839.7	0	710.86	46856	379350	464050	336010	0	71836
SLIV_30810	D6EQV1	A	Cytoplasmic	PTS system sugar phosphotransferase component IIA	19463	30232	14501	31514	0	0	0	131890	0	0	0	0	0	0	34110	0	25586	0	12942	0	15089	0	0	14315	52328	37975	0	10041000	5921700	6474900	14929000	10144000	0	90542	0	0	0	76293	0	0	0	0	0	1358400	853040
SLIV_30840	A0A076M974	B	Integral membrane	Integral membrane protein of unknown function DUF881	135420	60459	83406	193200	177080	184720	271720	248970	38554	99643	162050	159140	654080	216290	56834	130080	314580	120190	81325	34010	52621	340830	93113	17448	70791	138520	167610	83764	30960	22461	34273	25166	123080	63397	109630	208520	206040	93764	102150	34945	100840	220280	87054	69956	9554
SLIV_30855	A0A076MHI2	A	Cytoplasmic	Forkhead-associated (FHA) domain (IPR000253) containing protein	0	0	104550	137110	121080	304580	0	397300	262430	166490	272360	228550	561750	287570	99076	85788	137620	0	0	0	0	115380	211680	59776	169450	147000	0	1800200	1245700	1384800	2581300	1894300	199010	0	148760	288250	400300	0	238690	110650	224020	391710	179070	414880	232640
SLIV_31075	D6ER07	A	Cytoplasmic	DinB/YfiT-like putative metal-dependent hydrolase (IPR027369)	0	0	0	0	27223	17862	0	20468	57668	29691	32577	26862	86136	88475	0	31583	55771	39656	0	3663.9	11483	11692	19028	10906	0	42629	0	513850	511600	510650	1256800	547300	0	0	13178	29954	41043	50601	22088	0	0	0	4405.8	0	4514.3
SLIV_31195	A0A076ME39	B	Integral membrane	Integral membrane protein of unknown function	121190	77941	116740	138090	160510	211870	195800	369290	236570	104560	194360	106310	931420	253360	92351	88740	158150	92065	50245	33209	79467	157420	60502	40337	161080	124330	145700	32733	72095	54301	230020	163070	158640	69609	61118	277120	112770	0	15284	52951	56740	132480	100420	133230	51860
SLIV_31200	A0A076ME79	B	Integral membrane	Integral membrane protein - Protein of unknown function	95337	129740	65078	159760	178260	123860	147580	300600	172150	154250	220310	182940	474160	281410	112190	52682	165310	134020	48136	0	58509	106470	0	62287	0	0	217760	137140	0	0	0	190920	133210	0	0	194510	156220	118490	105300	69486	80470	219800	119950	160030	0
SLIV_31270	D6ER48	A	Cytoplasmic	co-factor binding (IPR003781. CoA-bd./IPR016040. NAD(P)-bd_dom)	52414	73842	80036	70546	72628	211930	139940	152380	134260	0	151380	180570	0	0	36868	44217	0	0	14813	0	23867	57458	8437.1	0	0	0	0	1418900	1201400	1417800	2371300	2598900	50487	58453	67922	0	0	0	0	0	0	0	0	0	44549
SLIV_31310	D6ER57	A	Cytoplasmic	Uncharacterized protein	0	0	0	0	0	0	0	0	0	0	0	0	65734	51176	0	0	0	0	0	0	0	0	0	0	0	0	0	27284	112750	93785	261230	101020	0	0	0	0	0	0	0	0	28100	0	7540.8	0	0
SLIV_31645	D6ESC6	X,V	Extracellular; Extracellular vesicle	Secreted protein (Sec) - Tripeptidyl aminopeptidase	595960	398600	406080	609190	950800	865680	768070	815770	406350	160690	377050	197420	1213300	741230	980290	614640	1713800	1212900	938800	705110	1081700	2354000	609840	289670	911100	752320	1453900	611220	385330	307870	558570	865720	0	0	0	0	0	3771.7	505040	150980	325620	828690	461680	231620	33618
SLIV_31835	A0A076M883	A	Cytoplasmic	Uncharacterized protein	0	0	0	0	0	0	0	0	0	0	0	0	0	0	0	0	0	0	18904	0	0	0	14682	0	0	0	0	26780	212360	403070	402050	603610	0	0	0	92928	0	0	0	0	0	0	0	21865	18352
SLIV_31855	D6ESG8	X	Extracellular	Secreted protein (Sec) - Cellulose binding protein	159380	209770	244620	331160	334270	357550	375780	503950	353660	202640	309390	215910	852770	473540	195640	181770	361680	193640	107440	62703	153020	265330	220470	90969	388300	275260	343610	252710	170200	0	91447	0	332530	176330	183820	374590	365910	199250	254310	133310	190020	571120	299760	250590	109650
SLIV_31935	A0A076MHZ5	N	Nucleoid	Transcriptional regulator	321870	334470	0	756520	3303600	3867800	4110000	3093500	4019600	3510500	4438600	1899900	14198000	7901400	648030	45203	0	1917200	142010	397290	722030	2389500	23560	625920	3574700	2293700	2831200	5425800	1849800	7521500	13952000	6743500	755210	1443900	3017400	10624000	6310600	428380	1861600	1188100	2469400	10077000	2219400	634480	35981
SLIV_31940	D6ESI4	P	Extracellular (peptidoglycan associated)	Secreted protein (Tat) - Amidase	12728	24191	29742	75747	112500	220390	123210	209320	313150	91320	345060	105560	906860	350540	20111	22975	18002	34414	15964	33218	17695	89660	10692	14053	213550	15395	144080	413900	418750	440800	626140	421170	117490	80542	90265	186090	425600	86885	101690	44941	245340	303710	133730	29370	0
SLIV_32110	A0A076MI21	X	Extracellular	Secreted protein (Sec) - Putative Bordetella uptake gene family protein	18674	19097	21427	99874	165530	270200	272320	266680	270150	94381	163970	137600	576490	305470	13806	95656	187460	93086	31179	50008	108020	175630	42828	70381	219490	0	194020	449660	385580	403870	862900	483700	220460	198550	95359	323380	263900	143470	109700	43357	95089	202640	96668	92613	66674
SLIV_32385	D6ETX4	A	Cytoplasmic	Electron transfer flavoprotein subunit beta	0	0	0	0	0	137220	92679	34803	222990	112830	158210	92425	308540	83840	7826.2	0	0	0	0	0	18873	100070	0	0	0	0	19300	53634	112160	332510	478560	181930	0	35028	62359	0	115010	16931	25467	0	41183	77414	0	3198.3	0
SLIV_32390	D6ETX5	A	Cytoplasmic	Electron transfer flavoprotein subunit alpha	22853	14440	0	0	0	0	0	0	0	0	0	0	0	0	0	0	0	0	0	0	0	0	0	0	0	0	0	148170	180820	157880	331400	432850	0	38273	0	48403	67040	0	0	0	0	0	24446	0	12883
SLIV_32425	D6ETY2	A	Cytoplasmic	Peptidase M20 (IPR002933)	54148	29336	23110	52498	44589	4650.5	60220	210900	123240	61124	123680	94723	445320	238020	27292	10383	0	32655	0	1609.9	6356	9223.8	22383	17617	7806.4	40722	70024	995220	953710	781980	1871700	2093400	59716	55563	63650	128770	103810	109260	67111	23545	56095	144030	110950	118290	71041
SLIV_32550	D6EU07	X	Extracellular	Secreted protein (Tat) - Putative Phospholipase A2	0	0	0	0	0	40240	56581	188770	63100	138800	208030	161290	872170	328920	14679	30317	59691	75663	0	17081	26655	96907	12367	40551	56781	91840	94903	151020	383390	336870	518370	731410	106330	112150	143820	103530	227270	228010	111120	17414	34854	316670	242370	19893	0
SLIV_32725	D6EV85	A	Cytoplasmic	Mut-like protein	16096	0	14562	15259	0	74550	56709	113880	133870	77713	125170	102420	303170	153320	12337	0	9792.4	0	0	1900.9	0	13569	0	7556.2	51653	12248	36696	598500	939180	1019700	1907200	1420900	33645	30071	67984	91544	136330	55493	40858	14714	59902	45871	50384	13077	10250
SLIV_33055	D6EVF4	A	Cytoplasmic	Acyl-transferase (IPR016181. Acyl_CoA_acyltransferase/IPR031165. GNAT_YJDJ)	0	0	0	0	11643	58713	88757	0	65764	49638	110200	0	173570	44974	0	0	0	0	0	0	10562	0	0	6916.5	0	0	12695	306510	376540	445070	763230	0	0	0	54433	0	107590	6011.2	0	11826	31208	0	0	0	0
SLIV_33070	A0A076MIL8	X	Extracellular	Secreted protein (Sec) - Transglycosylase-like protein	18087	25525	20172	28316	35920	0	0	0	66070	0	0	0	0	72997	19849	0	0	26816	23212	12133	20158	0	25308	39557	0	0	154270	242750	162890	171300	364960	452300	147770	54606	82853	80951	0	147080	68881	0	43676	123110	161810	83085	38558
SLIV_33280	A0A076M965	X	Extracellular	Secreted protein (Sec) - Unknown function	8295.6	0	0	21368	34042	0	31961	0	13596	0	0	0	78795	76610	0	16659	39352	23568	0	3050.5	0	0	0	4835	0	0	0	54336	60101	35332	114050	102010	0	9318.5	18558	47965	0	17153	18136	2381.6	40616	67398	31019	10950	5198.4
SLIV_33410	D6EWS5	A	Cytoplasmic	Glyoxalase/bleomycin resistance protein/dioxygenase	0	0	0	0	0	0	0	0	0	11672	67510	0	133310	0	0	17325	0	0	0	0	0	0	0	0	38356	0	0	291530	214610	318800	668320	261750	0	24583	37603	69871	0	0	0	15368	0	94494	0	0	0
SLIV_33510	A0A076MAS8	A	Cytoplasmic	Putative thioredoxin-2	76323	40321	66121	95645	121300	136750	177830	266750	130810	13982	80725	15223	473970	387480	81233	57449	195530	145960	29442	17128	27471	77639	122440	36148	188220	33309	203460	515510	398380	316280	1039900	1141800	218690	53152	85081	196710	239530	93290	177500	53613	27442	335370	242940	110300	54394
SLIV_33515	D6EWU5	A	Cytoplasmic	Oxidoreductase	0	0	0	4645.6	0	0	0	59348	21611	23750	0	0	0	27069	0	0	0	0	0	0	0	0	0	0	0	0	0	88299	86768	73326	169780	82218	6359.3	0	0	0	0	0	5752.7	0	0	0	0	3873.9	0
SLIV_33615	A0A076MAU7	B	Integral membrane	Integral membrane protein - PepSY-associated TM protein (IPR005625)	1261700	1537000	963800	1481700	1693700	1805900	1902500	2746300	2112700	1423700	1902200	1452100	3098000	1884000	1691800	1078300	2040600	1483300	339980	382000	746960	1355600	1263800	630290	1778600	2044800	2205200	102750	26750	51804	182130	80512	1845600	1095700	941950	1876800	1684300	870260	1337900	569660	954630	2259800	1304700	1125000	227230
SLIV_33670	D6EWX7	A,V	Cytoplasmic, Extracellular vesicle	Aldolase	0	0	0	0	0	0	0	0	0	0	0	0	0	0	0	0	0	0	0	0	0	0	0	0	14959	12979	32628	79332	105480	80198	139220	195580	14365	0	0	30665	0	0	16443	10164	0	0	0	18279	10292
SLIV_33970	D6EY86	A	Cytoplasmic	NAD-dependent epimerase/dehydratase (IPR001509)	11462	4330.4	9862.9	22679	28480	38373	18133	67084	38437	4392.6	21518	7386.6	90636	59010	17847	11156	0	21191	10270	8273.7	10963	44853	19190	7570	40841	30889	37392	34950	38857	70360	197760	185690	18665	9440.9	10707	33549	72101	22731	12352	3794.5	25394	60227	30575	20305	6468.5
SLIV_33990	D6EY90	A	Cytoplasmic	Uncharacterized protein	0	0	0	0	0	0	0	0	0	0	0	0	0	0	0	0	0	0	0	0	0	0	0	0	0	0	0	0	0	0	0	0	0	0	0	0	0	0	0	0	0	0	0	0	0
SLIV_34055	A0A076MJ88	A	Cytoplasmic	Putative nitroreductase (EC 1.-.-.-)	0	8733.2	6514.7	0	0	36042	0	24180	0	0	0	0	0	0	0	5527.8	0	0	4733.4	3285.1	0	0	6759.3	5495.9	0	0	0	117710	134890	126250	220730	218660	22584	0	0	29015	0	0	15432	8820.8	0	0	0	0	8306.3
SLIV_34090	A0A076MB16	E	Secreted Lipoprotein	Secreted Lipoprotein (Sec) - Unknown function (DUF4232 family)	18568	11679	20371	28583	28590	75122	36419	87308	36287	4682.4	17787	2451.3	116990	61843	15340	18983	41266	19059	8757.1	6839.8	15810	30138	26275	8608.1	47054	50534	25906	117640	63556	45790	150180	70312	62170	11399	17392	55885	61325	14645	40860	13130	36244	63162	36120	38816	14445
SLIV_34110	A0A076M9M2	B	Integral membrane	Integral membrane protein - Hydrolase	890610	1511600	1166000	1566300	1936600	1375200	2008600	1988700	855790	1246000	1683900	681820	3936300	1813900	828400	752470	1027400	838980	492380	449380	717920	1317800	608800	531040	1467000	1110000	1314400	2649300	2075200	2259100	3723800	3521500	1485300	1058100	413920	692950	1792800	538430	1143000	602730	752950	1058500	964960	1214800	569660
SLIV_34120	D6EYB7	X	Extracellular	Secreted protein (Sec) - Probable subtilase-type protease inhibitor	107790000	198000000	158900000	236710000	237960000	1170900000	298570000	543790000	1565800000	1281200000	2056200000	1340600000	3588700000	943550000	222170000	193260000	310290000	30640000	108250000	116960000	396890000	974710000	110770000	119070000	71407000	400910000	487540000	131370000	200300000	804450000	766710000	447480000	265570000	219040000	894080000	209000000	1107000000	135340000	461820000	156640000	544190000	1764000000	24216000	8839600	94578000
SLIV_34225	D6EYD8	A	Cytoplasmic	S-(Hydroxymethyl)mycothiol dehydrogenase (EC 1.1.1.306)	0	0	0	0	0	9712.6	7791.6	0	0	19400	27253	0	90087	31265	0	0	0	0	0	0	0	0	0	0	8592	0	0	81176	82301	44649	155820	123550	0	0	0	22152	19362	6799.3	0	4080.6	0	33512	10792	0	0
SLIV_34230	D6EYD9	A	Cytoplasmic	Hydrolase	133210	13190	13331	220780	20347	184910	206930	151570	224480	124730	28706	210780	863970	412610	118510	7755.8	0	11337	0	0	51931	140000	0	4529.8	132370	132630	158990	1361200	1344000	1120500	2457600	2179100	104700	178550	139700	0	0	18015	174530	51602	137890	265010	170990	106730	0
SLIV_34530	D6EYJ9	A	Cytoplasmic	Uncharacterized protein	13221	3521.8	0	41552	21164	0	0	28654	24765	27174	0	0	0	0	0	0	0	0	0	1235.2	0	0	17713	0	0	0	0	785460	617620	401180	1001500	1554400	41955	19022	24894	10536	53574	13095	32468	10335	0	49764	50943	0	0
SLIV_34720	D6ED77	B	Integral membrane	Integral membrane protein of unknown function DUF1996	7622.3	7552.6	2761.3	18811	19630	39008	44379	26378	32000	16313	22406	16409	83052	36162	11376	4046.8	8928.8	20626	0	13310	38347	26605	0	29300	14846	15462	41694	58374	145780	93983	213450	192560	17814	20704	40548	103300	55672	33350	18404	9531.1	26237	72382	31802	7582.2	0
SLIV_34735	D6ED80	A	Cytoplasmic	TerD-like protein	433370	110150	180710	277470	370970	516320	700790	2152700	1029600	490570	974750	587970	5448100	2496800	150090	106020	283880	180500	84600	32378	65816	380480	313300	72517	777180	512830	587430	6128900	5070000	4298600	13897000	15804000	645720	374810	284120	1150400	932560	644710	568660	143960	424280	1295100	957330	839710	367450
SLIV_34825	D6ED97	X	Extracellular	Secreted protein (Tat) - Glycosyl hydrolase, five-bladed beta-propellor domain (IPR023296)	12377	15440	0	52571	53522	49275	23596	108320	92645	22756	69532	51301	327570	140800	35259	21116	0	30708	0	12911	36753	61311	0	9780	25854	60711	83698	62668	75028	82733	180380	144040	0	49897	40467	91638	67935	40464	49638	23078	14301	119660	89475	47417	0
SLIV_34870	A0A076MFY8	X	Extracellular	Secreted protein (Sec) - Unknown function	87060	641290	772460	1104500	1098200	1591500	1822600	3919000	2264800	1077800	2235400	175230	5794200	2758800	0	580910	1572100	439830	23556	278950	586590	1399600	683840	439680	2320800	1653900	1443900	3791700	2901300	3665000	6562000	3988600	1530600	1138600	1023100	3333600	0	687210	1343600	109820	1165200	2447800	843720	0	633270
SLIV_35190	A0A076MA45	X	Extracellular	Secreted protein (Sec) - CAP domain containing protein (IPR014044)	240100	161120	287920	360080	508450	472060	547480	890610	406300	33092	214540	30665	1721500	1182100	27800	296590	772290	467600	357970	135250	46770	758220	362830	24808	602910	553510	730790	639440	0	301040	843400	744300	621590	212360	192680	778300	586350	339350	410190	151780	409890	815420	575030	654990	16691
SLIV_35310	D6EEN8	A	Cytoplasmic	Potential cold shock protein scoF	4811400	3096100	4866600	7624600	5556200	7649500	9133300	2193300	1292100	936880	2738300	1625500	8350700	4416500	3932900	2657600	5287000	4495000	2271000	429600	1928600	2422200	2824400	952090	4006600	4845500	5071500	35643000	18039000	16007000	39677000	58042000	3810600	2188300	1736700	5314100	4743500	3873400	2186400	808190	1493000	4212100	3287300	3728400	1821900
SLIV_35410	D6EEQ9	F1	Peripheral plasma membrane protein facing the cytoplasm	NH(3)-dependent NAD(+) synthetase (EC 6.3.1.5)	23557	1315.7	0	0	0	0	0	0	0	5736.4	0	4928.1	0	10100	28208	21319	30283	17417	0	0	0	0	14205	0	0	0	0	127320	22430	120120	230240	247290	0	0	0	0	0	0	0	0	0	0	0	16181	18129
SLIV_35415	D6EER0	X	Extracellular	Secreted protein (Tat) - Soluble quinoprotein glucose/sorbosone dehydrogenase	22285	18051	24214	36808	39425	36231	35228	29679	18302	9168.2	15181	11425	42468	25990	10687	10543	19069	11695	8677.9	4827.6	11501	18241	13525	6534.3	21236	15671	0	41191	6712.4	4404.9	46035	43459	21116	14810	12842	23573	21915	14300	16229	6991.5	10957	29025	15365	26229	12415
SLIV_35470	D6EES1	E	Secreted Lipoprotein	Secreted Lipoprotein (Sec) - Iron-siderophore binding lipoprotein	19819	11338	20032	176940	227410	496210	385220	569430	1040100	684780	1105000	577990	2005400	1266800	133580	41159	57712	211600	0	4423.7	171580	350280	19380	0	247860	219860	372490	265580	580440	696890	1210800	785510	0	380780	343210	636940	729840	198420	212480	0	299470	755340	195640	0	0
SLIV_35570	D6EEU2	E	Secreted Lipoprotein	Secreted Lipoprotein (Sec) - Quinoprotein amine dehydrogenase, beta chain-like (IPR011044)	19723000	18737000	21299000	33599000	44654000	44699000	49010000	24853000	15723000	4298700	14399000	6933500	39554000	27711000	17444000	11510000	36301000	20621000	15006000	9408200	15716000	26713000	8963500	6075000	17777000	3029700	20132000	97556	154300	107560	131500	139550	25055000	12168000	9555400	22470000	30740000	7495700	7209400	2852300	4812100	15863000	4835400	350660	194800
SLIV_35575	A0A076MBT2	X	Extracellular	Secreted protein (Sec) - Solute-binding lipoprotein	648590	384790	461280	671390	1859200	3185200	2833000	880240	1234500	698270	1521900	739370	3641000	1913000	720250	310660	1332500	892030	499290	400340	825090	1762900	243950	172870	653590	74349	957730	29846	54829	162690	85492	75293	847900	807770	821960	1431800	2041800	365950	208030	85006	346520	960650	152180	0	0
SLIV_35580	D6EEU4	E	Secreted Lipoprotein	Secreted Lipoprotein (Sec) - Quinoprotein amine dehydrogenase	9401900	10832000	9060400	16736000	27644000	32115000	25472000	6237500	6311700	3609200	6517200	4083000	16986000	9004600	4289900	3688400	10276000	8668400	3054300	2561600	4994800	10540000	1811400	1879800	4956000	744000	7439000	15701	76557	66508	87038	149300	4776300	3980200	4098500	6524300	8285800	2505200	971140	642480	1011900	2931700	1146100	101360	73232
SLIV_35790	D6EEY5	X	Extracellular	Secreted protein (Sec) - SGNH hydrolase-type esterase domain containing protein (IPR013830)	0	52214	58252	49897	89616	146900	145360	341000	293280	182900	363310	113250	467000	330050	219240	137400	285400	238000	166010	66935	219760	458350	96321	58155	263030	344180	373950	35417	15229	0	0	0	226510	180380	181370	325060	366110	104410	178070	36514	221500	589670	127020	75181	42920
SLIV_35875	D6EF02	A	Cytoplasmic	Uncharacterized protein	0	0	0	0	0	38050	0	78295	0	0	0	0	0	0	0	0	0	24437	0	0	0	0	0	0	0	177440	0	405510	0	0	0	0	76907	0	0	0	0	0	79470	0	2840.9	0	0	0	0
SLIV_35895	A0A076MKC1	X	Extracellular	Secreted protein (Sec) - Spore-associated protein A	1466700	1313400	1512400	2372000	2379300	3639700	3613100	11729000	6321500	4428900	8524500	4395400	19097000	5767900	2201200	1802300	3668400	2512100	1159700	599970	1461400	2715200	2640400	1040900	4160800	5757900	3682700	81695000	107700000	86490000	146840000	74661000	3079900	2447900	2179900	3464800	4238400	1719200	1580900	928870	1560300	5494900	1964100	4184500	1404000
SLIV_36045	D6EG84	A,V	Cytoplasmic, Extracellular vesicle	Catalase (EC 1.11.1.6)	39815	27922	18223	27335	33302	14344	31893	92808	87234	44637	62276	54416	137700	60026	0	9136	26066	16950	0	0	13853	29740	21216	13023	37911	11084	34996	189650	127730	55500	130070	198910	32171	48092	44896	41649	50547	27751	40094	16073	26521	57961	40739	31301	15812
SLIV_36345	A0A076MKN5	A	Cytoplasmic	Decarboxylase	0	0	0	0	0	0	0	0	0	0	0	0	0	0	0	0	0	0	0	0	0	0	0	0	0	0	0	108190	117710	85576	163460	353520	0	0	0	0	0	0	3668.5	1685.7	0	0	0	0	0
SLIV_36430	A0A076MCC8	X	Extracellular	Secreted protein (Sec) - Uncharacterized protein	12422000	9921100	16955000	29838000	35062000	41399000	41890000	53240000	46984000	18971000	39819000	18802000	124950000	83935000	16452000	11442000	36515000	30918000	12595000	7520300	17855000	43051000	20191000	9126400	42567000	24922000	58391000	42294000	35716000	37996000	84310000	78160000	48658000	24915000	31568000	65258000	81361000	37222000	34674000	13142000	33236000	95686000	46030000	21304000	8617600
SLIV_36485	D6EGH5	P	Extracellular (peptidoglycan associated)	Secreted protein (Sec) - Peptidoglycan binding protein	4296700	2908200	4526300	5780900	7520400	10164000	10161000	12986000	8036700	3927600	7971100	5963200	22165000	13872000	4550900	4145200	8129800	5344100	2330400	1664400	3587400	6276500	3488200	2782700	7421700	6567300	9165400	10735000	7698000	8419600	15358000	15922000	7790400	4865400	4483200	10370000	11557000	5204000	5440900	2484700	4141500	12661000	5798600	3804300	2086300
SLIV_36530	D6EHN0	A	Cytoplasmic	Peptidase S51 dipeptidase E	0	0	0	0	0	106940	0	205580	141920	9239.3	0	0	0	0	38791	0	0	0	35561	31868	0	0	39860	0	0	0	0	120500	0	41217	200240	147630	0	0	0	0	0	0	0	0	0	0	0	10801	0
SLIV_36615	D6EHP6	A	Cytoplasmic	Antibiotic biosynthesis monooxygenase (Uncharacterized protein)	45895	156990	145540	68206	285290	142860	0	124010	195150	72128	210410	93852	469870	228540	58563	27633	58880	26729	0	6779.7	24113	137100	35627	10253	66332	50227	41976	259750	98967	420500	639730	314710	73979	43132	50997	137360	133350	50124	52604	25681	59039	308150	57548	0	28136
SLIV_36670	A0A076MKT2	A	Cytoplasmic	Sporulation-control protein	8266.1	2006.3	0	30925	0	29981	0	31831	0	0	0	68023	114180	55209	75569	0	0	0	51602	702.6	0	0	87807	2719.1	13341	0	9081.5	669820	996230	552350	2056800	2417100	25801	31149	16254	50285	0	85488	0	0	14018	53236	118960	119050	56219
SLIV_36695	D6EHR4	A	Cytoplasmic	Uncharacterized protein	0	0	0	0	0	0	0	0	0	0	0	0	0	0	0	0	0	0	0	0	0	0	0	0	0	0	0	244100	255880	204680	525710	484210	0	0	0	0	0	0	54174	0	0	0	0	0	0
SLIV_37195	A0A076ML10	X	Extracellular	Secreted protein (Sec) - Protein containing Alpha/Beta hydrolase fold (IPR029058)	95615	65353	40284	210430	77755	322680	436020	604830	666700	496570	804800	496960	1395600	1165500	153760	17292	79529	92956	41551	61645	66836	275320	30507	26667	166500	146750	438200	282080	596560	794360	1331100	1693600	65325	326460	342410	389050	467280	189000	202600	102100	136780	470450	133550	36848	11274
SLIV_37320	D6EJ99	X	Extracellular	Secreted protein (Tat) - Unknown function	65691	28808	174620	177890	257860	623060	459600	1297800	649120	29475	256040	56367	2739200	2333900	71013	80746	230850	18830	0	29211	69875	116710	10809	94747	493940	229310	576100	315870	197360	364590	1074400	630940	685350	318380	193570	891030	1678800	458600	663530	350120	1200400	2556800	2072000	239940	105100
[truncated: 99 more columns]
