# Supplementary material for: Multi-Omics and Targeted Approaches to Determine the Role of Cellular Proteases in Streptomyces Protein Secretion
Source: Front Microbiol. 2018 Jun 4;9:1174. doi: 10.3389/fmicb.2018.01174 (PMC5994538; doi:10.3389/fmicb.2018.01174)
Supplement: Supplementary file 3 [file Table_3.XLSX]

## Sheet: Table S3
Table S3: Differentially abundant secreted proteins between WT and protease deletion strain						Frequency of identification									Pairwise comparison, WT vs Mutant
GeneID	Uniprot_acc	SToPSdb Localization (Letter)	SToPSdb Localization (Full name)	Protein name	Keywords	TK24.WT	delta.lon	delta.11270	delta.11275	delta.ftsH3	delta.ftsH	delta.tap2	delta.12485	delta.04650	TK24.WT_vs_delta.lon	TK24.WT_vs_delta.lon_pAdj	log2_fold TK24.WT_vs_ delta.lon	TK24.WT_vs_delta.11270	TK24.WT_vs_delta.11270_pAdj	log2_fold TK24.WT_vs_ delta.11270	TK24.WT_vs_delta.11275	TK24.WT_vs_delta.11275_pAdj	log2_fold TK24.WT_vs_ delta.11275	TK24.WT_vs_delta.ftsH3	TK24.WT_vs_delta.ftsH3_pAdj	log2_fold TK24.WT_vs_ delta.ftsH3	TK24.WT_vs_delta.ftsH	TK24.WT_vs_delta.ftsH_pAdj	log2_fold TK24.WT_vs_ delta.ftsH	TK24.WT_vs_delta.tap2	TK24.WT_vs_delta.tap2_pAdj	log2_fold TK24.WT_vs_ delta.tap2	TK24.WT_vs_delta.12485	TK24.WT_vs_delta.12485_pAdj	log2_fold TK24.WT_vs_ delta.12485	TK24.WT_vs_delta.04650	TK24.WT_vs_delta.04650_pAdj	log2_fold TK24.WT_vs_ delta.04650
SLIV_21580	D6ES51	X	Extracellular	Secreted protein (Sec) - Phospholipase A2 domain protein (IPR016090)	Sec substrate; hydrolase; phospholipase; housekeeping function	7	7	4	4	4	5	6	5	5	Mutant_abundant	0.000834998	-4.07125	non-significant	0.295279	-1.01056	non-significant	0.429321	1.23396	non-significant	0.0938818	-3.90622	Mutant_abundant	1.04402e-05	-7.29845	Mutant_abundant	0.000357104	-5.42442	Mutant_abundant	0.0181147	-3.36492	Mutant_abundant	0.0337436	-2.00326
SLIV_11200	D6ET10	X	Extracellular	Secreted protein (Tat) - Unknown function	TAT substrate; unknown function	7	7	4	4	5	5	6	5	5	Mutant_abundant	0.00144624	-2.8407	non-significant	0.828892	-0.0293676	non-significant	0.970151	0.163182	non-significant	0.294279	-1.15537	Mutant_abundant	8.25047e-05	-4.2795	Mutant_abundant	0.0154668	-2.15695	Mutant_abundant	0.00766509	-3.4631	non-significant	0.532605	-0.981899
SLIV_12695	D6EW56	X	Extracellular	Secreted protein (Sec) - ATP-binding protein	Sec substrate; unknown function	7	7	4	4	5	5	6	5	5	Mutant_abundant	0.0048794	-2.43424	non-significant	0.873336	-0.216283	non-significant	0.623453	0.376346	non-significant	0.128355	-1.89059	non-significant	0.103674	1.06908	Mutant_abundant	0.0107904	-2.3658	Mutant_abundant	0.0179389	-3.25973	non-significant	0.7354	0.318197
SLIV_09735	D6EP98	E	Secreted Lipoprotein	Secreted Lipoprotein (Sec) - glutamate binding protein	Sec substrate; solute binding protein; membrane transport system; ABC transporter system; transport	7	7	4	4	5	5	6	5	4	Mutant_abundant	7.98725e-05	-3.38527	non-significant	0.981667	-0.513693	non-significant	0.465857	-1.21329	non-significant	0.856757	-1.58555	Mutant_abundant	0.00018774	-3.27482	Mutant_abundant	0.0452165	-1.7816	Mutant_abundant	0.00766509	-2.64471	non-significant	0.967103	-1.27214
SLIV_04825	A0A076LZ58	X	Extracellular	Secreted protein (Sec) - Carboxypeptidase	Sec substrate; hydrolase; peptidase; metallopeptidase; proteolysis; zinc ion binding; metallocarboxypeptidase activity	7	7	4	4	4	5	6	5	5	Mutant_abundant	0.000500473	-2.57802	non-significant	0.837146	0.103807	non-significant	0.555442	0.428499	non-significant	0.368725	-1.0138	Mutant_abundant	4.2761e-05	-3.2018	Mutant_abundant	0.0102826	-1.75176	Mutant_abundant	0.0271779	-1.96349	non-significant	0.54253	-0.375878
SLIV_29940	D6ENU9	E	Secreted Lipoprotein	Secreted Lipoprotein (Sec) - NlpA family (IPR004872)	Sec substrate; lipoprotein; D-methionine permease, binding protein, ATP-driven transport; membrane transport system; transport	7	7	4	4	5	5	6	5	5	Mutant_abundant	0.00430381	-2.24995	Mutant_abundant	0.0283146	-2.06878	non-significant	0.0638614	-1.42955	non-significant	0.0580975	-1.94249	non-significant	0.214957	-0.425565	Mutant_abundant	0.0236176	-1.35803	non-significant	0.172281	-1.15534	Mutant_abundant	0.0365122	-1.21877
SLIV_13015	D6EWC0	X,V	Extracellular; Extracellular vesicle	Secreted protein (Sec) - Dehydratease	Sec substrate; lyase; dehydratase	4	7	3	1	5	1	6	5	3	Mutant_abundant	0.000834998	-5.29126	non-significant	0.80224	-1.58395	WT_unique		-0.104225	non-significant	0.227849	-2.35059	WT_unique		0.576649	Mutant_abundant	0.000372816	-6.70337	non-significant	0.0623155	-2.99899	non-significant	0.690899	-0.357317
SLIV_23470	D6EWM0	X	Extracellular	Secreted protein (Sec) - Putative galactose oxidase	Sec substrate; oxidoreductase; oxidation-reduction process; unknown function	7	7	4	4	5	5	6	5	5	Mutant_abundant	0.00130971	-2.23698	Mutant_abundant	0.0291587	-1.96546	non-significant	0.101251	-1.48145	non-significant	0.128355	-1.4231	non-significant	0.0483738	-0.881632	Mutant_abundant	0.00934101	-1.57972	non-significant	0.224391	-1.1289	non-significant	0.518469	-0.260368
SLIV_13865	D6ECH2	X	Extracellular	Secreted protein (Sec) - Unknown function	Sec substrate; unknown function	7	7	2	3	5	5	6	5	2	Mutant_abundant	0.00095566	-2.79461	WT_unique		-0.925226	non-significant	0.563304	-0.405194	non-significant	0.890611	-1.34394	Mutant_abundant	0.000547596	-3.02766	Mutant_abundant	0.0102826	-2.62309	non-significant	0.0530822	-3.60359	WT_unique		0.406944
SLIV_15730	A0A076M5F1	X	Extracellular	Secreted protein (T7SS) - ESAT-6-like protein (EsxA) (IPR010310)	T7 substrate; virulence;	7	7	4	4	5	5	6	5	5	Mutant_abundant	0.000199606	-2.53927	non-significant	0.894491	-0.0854559	non-significant	0.522455	0.268237	non-significant	0.991394	-0.236159	Mutant_abundant	0.000653051	-2.07113	Mutant_abundant	0.0159265	-1.62351	WT_abundant	0.0244832	1.65456	non-significant	0.761504	-0.302547
SLIV_18370	A0A076M6S9	X	Extracellular	Secreted protein (Sec) - Subtilisin inhibitor (IPR023549)	Sec substrate; proteinase inhibitor; housekeeping function	7	7	4	4	5	5	6	5	5	Mutant_abundant	0.0449614	-1.30164	non-significant	0.487399	0.633409	non-significant	0.0991358	1.41572	non-significant	0.890611	-0.377455	non-significant	0.532673	0.335669	non-significant	0.152403	-0.779006	Mutant_abundant	0.0413257	-1.67161	non-significant	0.649131	0.342912
SLIV_35895	A0A076MKC1	X	Extracellular	Secreted protein (Sec) - Spore-associated protein A	Sec substrate; sporulation; germination; housekeeping function	7	7	4	4	5	5	6	5	5	Mutant_abundant	0.00303392	-1.88673	non-significant	0.830234	-0.129088	non-significant	0.27883	0.649587	non-significant	0.722489	-0.570184	Mutant_abundant	1.86719e-06	-5.41715	non-significant	0.462551	-0.294355	non-significant	0.833359	0.013868	non-significant	0.4773	-0.346112
SLIV_27675	D6EKA9	E	Secreted Lipoprotein	Secreted Lipoprotein (Sec) - Branched chain amino acid binding protein	Sec substrate; lipoprotein; transport	4	7	1	0	4	5	6	4	4	Mutant_abundant	0.006922	-1.74696	WT_unique		0.301382	WT_unique			non-significant	0.9873	-0.181279	Mutant_abundant	2.3811e-05	-4.61903	non-significant	0.0960502	-1.2101	non-significant	0.320082	-1.96122	non-significant	0.532605	0.339315
SLIV_03330	A0A076LYB1	X	Extracellular	Secreted protein (Sec) - Protein containing NmrA-like domain	Sec substrate; oxidoreductase; oxidation-reduction process; metabolic process	5	6	3	0	2	5	6	5	4	Mutant_abundant	0.0119747	-1.39735	non-significant	0.666926	-0.252875	WT_unique			WT_unique		-0.055879	Mutant_abundant	4.29569e-05	-4.09077	non-significant	0.205301	-0.880541	non-significant	0.249229	-1.1246	non-significant	0.967103	-0.00581524
SLIV_13240	A0A076M061	X	Extracellular	Secreted protein (Sec) - Protein containing Lysozyme-like domain (IPR023346)	Sec substrate; hydrolase; cell-wall biosynthesis; housekeeping function	7	7	4	4	5	5	6	5	5	Mutant_abundant	0.0126491	-2.08117	non-significant	0.954114	0.101987	non-significant	0.565194	0.25052	non-significant	0.960762	-0.149806	Mutant_abundant	0.000202631	-2.9382	non-significant	0.205301	-0.83813	non-significant	0.477699	-1.01076	non-significant	0.443278	0.602422
SLIV_31940	D6ESI4	P	Extracellular (peptidoglycan associated)	Secreted protein (Tat) - Amidase	TAT substrate; peptidoglycan binding; cell-wall biosynthesis; housekeeping function	7	7	4	4	5	5	6	5	4	Mutant_abundant	0.0278918	-1.95581	non-significant	0.366523	1.84041	non-significant	0.491125	1.12751	non-significant	0.890611	0.104009	Mutant_abundant	0.00276408	-2.44058	non-significant	0.255658	-0.943885	non-significant	0.410091	-0.956143	non-significant	0.577637	1.0873
SLIV_37195	A0A076ML10	X	Extracellular	Secreted protein (Sec) - Protein containing Alpha/Beta hydrolase fold (IPR029058)	Sec substrate; hydrolase; hydrolysis of environmental macromolecules	7	7	4	4	5	5	6	5	5	Mutant_abundant	0.00308636	-2.1736	non-significant	0.550486	1.05388	non-significant	0.589852	0.679403	non-significant	0.890611	0.140809	Mutant_abundant	0.00647304	-2.39761	non-significant	0.335644	-0.734108	non-significant	0.703007	-0.229816	non-significant	0.0719815	2.17232
SLIV_09625	D6EP75	X	Extracellular	Secreted protein (Sec) - Peptidase S1, PA clan (IPR009003)	Sec substrate; hydrolase; peptidase; proteolysis; metal binding; hydrolysis of environmental macromolecules	7	7	4	4	5	5	6	5	5	Mutant_abundant	0.00223504	-2.28877	non-significant	0.833332	-0.152101	non-significant	0.354262	0.81946	non-significant	0.964964	-0.360919	Mutant_abundant	0.00163006	-2.05302	non-significant	0.0543365	-1.24647	non-significant	0.670734	-0.439406	non-significant	0.848048	0.141949
SLIV_35470	D6EES1	E	Secreted Lipoprotein	Secreted Lipoprotein (Sec) - Iron-siderophore binding lipoprotein	Sec substrate; lipoprotein; Iron-siderophore binding; ABC transporter family; transport	7	7	4	3	4	5	5	4	3	Mutant_abundant	0.0100841	-2.43892	non-significant	0.975569	0.782814	non-significant	0.897189	0.122661	non-significant	0.890611	-0.17011	Mutant_abundant	0.0342247	-1.88989	non-significant	0.188844	-1.2613	non-significant	0.433507	-0.93725	non-significant	0.582281	2.25834
SLIV_27710	D6EKB6	X	Extracellular	Secreted protein (Sec) - Protein with Lysozyme-like domain (IPR023346)	Sec substrate; hydrolase; peptidoglycan binding; unknown function	7	7	4	4	5	5	6	5	5	Mutant_abundant	0.00463139	-1.64265	non-significant	0.432404	0.61672	non-significant	0.232579	0.754793	non-significant	0.804715	0.320654	Mutant_abundant	0.000629956	-1.78705	non-significant	0.193279	-0.748584	non-significant	0.714948	-0.450296	non-significant	0.237502	0.705124
SLIV_22430	D6EUV9	X,V	Extracellular, Extracellular vesicle	Secreted protein (Sec) - Esterase	Sec substrate; hydrolase; peptidase; proteolysis; serine-type peptidase activity; hydrolysis of environmental macromolecules	7	7	4	4	5	5	6	5	5	Mutant_abundant	0.0340881	-1.40979	non-significant	0.869812	0.254328	non-significant	0.372192	0.580259	non-significant	0.981164	-0.101055	Mutant_abundant	0.00181787	-1.78051	non-significant	0.124805	-0.836983	non-significant	0.714948	-0.45288	non-significant	0.427324	0.54479
SLIV_19760	D6EPC0	E	Secreted Lipoprotein	Secreted Lipoprotein (Sec) - Unknown function	Sec substrate; lipoprotein; unknown function	7	7	4	4	5	5	6	4	5	Mutant_abundant	0.00121721	-2.36144	non-significant	0.632109	-0.224984	non-significant	0.579481	0.642418	non-significant	0.292957	-1.17587	Mutant_abundant	0.00370183	-1.75451	non-significant	0.0931235	-1.22694	non-significant	0.516431	-0.930979	non-significant	0.742391	-0.569358
SLIV_19735	D6EPB5	X	Extracellular	Secreted protein (Sec) - Glycoside hydrolase/deacetylase	Sec substrate; hydrolase; carbohydrate binding; glycoside hydrolase; hydrolysis of environmental macromolecules	7	7	4	4	5	5	6	5	5	Mutant_abundant	0.00162715	-2.2622	non-significant	0.960426	-0.0538343	non-significant	0.701687	0.0165513	non-significant	0.890611	-0.536643	Mutant_abundant	0.00153544	-1.73487	non-significant	0.116768	-0.868624	non-significant	0.60481	-0.986967	non-significant	0.850429	-0.0730564
SLIV_15640	A0A076LYY4	E	Secreted Lipoprotein	Secreted Lipoprotein (Sec) - Unknown function	Sec substrate; lipoprotein; unknown function	7	7	3	3	5	5	6	5	5	Mutant_abundant	0.00383597	-2.17403	non-significant	0.199234	1.84217	non-significant	0.664444	0.250857	non-significant	0.890611	-0.228615	Mutant_abundant	0.00838687	-1.49994	non-significant	0.205301	-1.0609	non-significant	0.755413	-0.384362	non-significant	0.831916	0.301372
SLIV_08090	A0A076M0X2	E	Secreted Lipoprotein	Secreted Lipoprotein (Sec) - Solute binding lipoprotein	Sec substrate; lipoprotein; solute binding protein; membrane transport system; transport	7	7	4	4	5	5	6	5	5	Mutant_abundant	0.00698813	-1.55494	non-significant	0.70194	0.489672	non-significant	0.225215	1.00189	non-significant	0.890611	-0.0662859	Mutant_abundant	0.0161296	-1.3284	non-significant	0.752603	-0.481029	non-significant	0.620513	-0.413956	non-significant	0.537422	0.505432
SLIV_21720	D6ETD1	E	Secreted Lipoprotein	Secreted Lipoprotein (Sec) - L,D-transpeptidase catalytic domain (IPR005490) SbsA, Ig-like domain (IPR032812)	TAT substrate; lipoprotein; enzymatic activity; peptidoglycan binding	7	7	4	4	5	5	6	5	5	Mutant_abundant	0.00095566	-2.64995	non-significant	0.917844	0.337387	non-significant	0.880972	-0.0799199	non-significant	0.890611	-0.461045	Mutant_abundant	0.0221322	-1.26135	non-significant	0.0560898	-1.49605	non-significant	0.533688	-1.02716	non-significant	0.290674	0.929521
SLIV_29470	D6ENK2	E	Secreted Lipoprotein	Secreted Lipoprotein (Sec) - Oligopeptide binding protein	Sec substrate; lipoprotein; solute-binding protein; transmembrane transport; membrane transport system; transport	7	7	4	4	5	5	6	5	5	Mutant_abundant	0.0361492	-1.68077	non-significant	0.960426	0.0551308	non-significant	0.553258	0.354784	non-significant	0.991439	0.0477096	Mutant_abundant	0.0111222	-1.2553	non-significant	0.270051	-0.60921	non-significant	0.564122	-0.614879	non-significant	0.540473	0.421097
SLIV_09630	D6EP76	X	Extracellular	Secreted protein (Tat) - Peptidase S1, PA clan (IPR009003)	TAT substrate; hydrolase; peptidase; proteolysis; metal binding; hydrolysis of environmental molecules	7	7	4	4	5	5	6	5	5	Mutant_abundant	0.00220195	-1.77343	non-significant	0.828892	0.158761	non-significant	0.24638	0.616155	non-significant	0.875535	-0.429042	non-significant	0.0232929	-0.82315	non-significant	0.0542054	-1.03296	non-significant	0.533688	-0.59887	non-significant	0.889644	-0.163306
SLIV_12065	D6EUM7	E	Secreted Lipoprotein	Secreted Lipoprotein (Sec) - Solute-binding protein	Sec substrate; lipoprotein; solute binding protein; membrane transport system; transport	7	6	4	4	5	5	6	3	4	Mutant_abundant	0.00115342	-2.61225	non-significant	0.63751	-0.423953	non-significant	0.930472	-0.50737	non-significant	0.635481	-0.873549	non-significant	0.0506616	-1.45508	non-significant	0.220667	-0.939633	non-significant	0.339519	-1.64363	non-significant	0.718544	-0.199112
SLIV_34120	D6EYB7	X	Extracellular	Secreted protein (Sec) - Probable subtilase-type protease inhibitor	Sec substrate; proteinase inhibitor; housekeeping function	7	7	4	4	5	5	6	5	5	Mutant_abundant	0.00335386	-2.23245	non-significant	0.575964	0.863833	non-significant	0.959138	-0.214215	non-significant	0.876365	0.532312	non-significant	0.456968	-0.449945	non-significant	0.663568	-0.454877	non-significant	0.962343	-0.778233	non-significant	0.144533	1.57604
SLIV_27875	D6EKF1	X,V	Extracellular; Extracellular vesicle	Secreted protein (Sec) - Putative phosphodiesterase (IPR017946)	Sec substrate; hydrolase; phopshodiesterase; housekeeping function	7	7	4	4	5	5	6	5	5	Mutant_abundant	0.00121721	-2.17102	non-significant	0.507046	0.743836	non-significant	0.396893	0.64063	non-significant	0.894003	-0.283854	non-significant	0.507596	-0.18826	non-significant	0.0743525	-1.09049	non-significant	0.0850154	-1.51386	non-significant	0.493479	0.519625
SLIV_20995	D6EQT0	E	Secreted Lipoprotein	Secreted Lipoprotein (Sec) - Lipoprotein CseA	Sec substrate; lipoprotein; cell envelope stress; housekeeping function	7	7	4	4	5	5	6	5	5	Mutant_abundant	0.00698813	-1.72617	non-significant	0.97753	0.111339	non-significant	0.423556	0.616659	non-significant	0.890611	-0.460605	non-significant	0.120786	-0.709877	non-significant	0.304318	-0.533077	non-significant	0.528997	-0.663201	non-significant	0.340267	0.79995
SLIV_13700	A0A076M0C2	E	Secreted Lipoprotein	Secreted Lipoprotein (Sec) - L,D-transpeptidase	Sec substrate; lipoprotein; enzymatic activity; peptidoglycan binding; cell-wall biosynthesis; housekeeping function	7	7	4	4	5	5	6	5	5	Mutant_abundant	0.0186363	-1.58902	non-significant	0.943358	0.181677	non-significant	0.51139	0.500908	non-significant	0.903073	-0.324156	non-significant	0.0978308	-0.766095	non-significant	0.380528	-0.426361	non-significant	0.925716	-0.195411	non-significant	0.344807	0.760998
SLIV_28175	D6ELB1	X	Extracellular	Secreted protein (Sec) - Large protein with potential Endonuclease/exonuclease/phosphatase activity (IPR005135)	Sec substrate; hydrolase; phosphatase; signaling; housekeeping function	7	6	4	4	5	4	6	4	5	Mutant_abundant	0.0283012	-1.5745	non-significant	0.127251	-1.72987	non-significant	0.14175	-1.51776	non-significant	0.114648	-1.73927	non-significant	0.126593	-1.1485	non-significant	0.295627	-0.978318	non-significant	0.715076	-0.150424	non-significant	0.443278	-0.220647
SLIV_05285	A0A076M305	E	Secreted Lipoprotein	Secreted Lipoprotein (Sec) - Solute binding lipoprotein	Sec substrate; lipoprotein; ABC transport; transmembrane transport; transport	7	7	4	4	5	5	6	5	4	Mutant_abundant	0.0115032	-1.51491	non-significant	0.917844	0.0517683	non-significant	0.494029	0.527204	non-significant	0.907622	0.07294	non-significant	0.824528	0.17116	non-significant	0.418493	0.421739	non-significant	0.904278	-0.00978793	non-significant	0.0862517	1.20481
SLIV_07660	D6EKW0	E	Secreted Lipoprotein	Secreted Lipoprotein (Sec) - Aliphatic sulfonates-binding protein (IPR010067)	Sec substrate; lipoprotein; ABC transporter family; transport	7	7	4	4	5	5	6	5	5	Mutant_abundant	0.0119747	-1.50357	non-significant	0.869812	-0.09039	non-significant	0.370332	0.477293	non-significant	0.651033	-0.568986	non-significant	0.415916	-0.280762	non-significant	0.156913	-0.685356	non-significant	0.0513303	-1.51195	non-significant	0.430473	-0.379354
SLIV_07595	D6EKU8	X,V	Extracellular, Extracellular vesicle	Secreted protein (Tat) - Esterase	Sec substrate; hydrolase; peptidase; proteolysis; serine-type peptidase activity; hydrolysis of environmental macromolecules	7	7	4	4	5	5	6	5	5	Mutant_abundant	0.0124045	-1.45732	non-significant	0.792714	0.389334	non-significant	0.555442	0.416019	non-significant	0.944849	0.0293522	non-significant	0.450616	-0.260322	non-significant	0.15213	-0.760737	non-significant	0.550427	-0.60124	non-significant	0.255183	0.819407
SLIV_18490	D6EM43	E	Secreted Lipoprotein	Secreted Lipoprotein (Sec) - Putative Copper chaperone SCO1/SenC (IPR003782)	Sec substrate; lipoprotein; chaperone; respiratory chain; energy; housekeeping function	7	7	4	4	5	5	6	5	5	Mutant_abundant	0.0131553	-1.45173	non-significant	0.735568	0.365143	non-significant	0.101615	1.29924	non-significant	0.964964	-0.0881141	non-significant	0.585306	0.287012	non-significant	0.762246	-0.0766972	non-significant	0.921732	0.00805587	non-significant	0.582281	0.375152
SLIV_25470	D6EEK1	X	Extracellular	Secreted protein (Sec) - Peptidase	Sec substrate; hydrolase; peptidase; proteolysis; metal binding; housekeeping function	7	7	4	4	5	5	6	5	5	Mutant_abundant	0.0312683	-1.4225	non-significant	0.869812	0.472749	non-significant	0.555442	0.565451	non-significant	0.995221	-0.276209	non-significant	0.0745978	-0.965439	non-significant	0.414298	-0.706828	non-significant	0.620513	-0.659437	non-significant	0.197522	1.20401
SLIV_17370	A0A076LZW9	X	Extracellular	Secreted protein (Sec) - Endopeptidase, NLPC/P60 domain (IPR000064)	Sec substrate; hydrolase; peptidase; proteolysis; unknown function	7	7	4	4	5	5	6	5	5	Mutant_abundant	0.0202714	-1.40795	non-significant	0.387522	-0.711493	non-significant	0.725855	-0.351551	non-significant	0.911739	-0.205839	non-significant	0.501015	0.74425	non-significant	0.222298	-0.810021	non-significant	0.679609	-0.447973	non-significant	0.302337	1.19214
SLIV_25550	A0A076MAR6	X	Extracellular	Secreted protein (Tat) - Beta-galactosidase	TAT substrate; hydrolase; glycoside hydrolase; carbohydrate binding; carbohydrate metabolic process; metabolic process	7	7	4	4	5	5	6	5	5	Mutant_abundant	0.0117195	-1.28566	non-significant	0.514255	0.350716	non-significant	0.231753	0.534223	non-significant	0.890611	0.113828	non-significant	0.411306	0.252692	non-significant	0.38824	-0.340153	non-significant	0.868693	-0.302852	non-significant	0.068537	0.716123
SLIV_27590	A0A076MFW2	X	Extracellular	Secreted protein (Sec) - Chitosanase (EC 3.2.1.132)	Sec substrate; hydrolase; chitinase; cell-wall biosynthesis; housekeeping function	7	7	4	4	5	5	6	5	5	Mutant_abundant	0.0195619	-1.27532	non-significant	0.870483	0.192248	non-significant	0.199177	0.828537	non-significant	0.960762	-0.161692	non-significant	0.79459	0.136767	non-significant	0.762246	-0.179668	non-significant	0.962343	-0.18275	non-significant	0.882395	-0.174613
SLIV_22655	D6EV06	E	Secreted Lipoprotein	Secreted Lipoprotein (Sec) - LpqB Quinoprotein amine dehydrogenase, beta chain-like (IPR011044) with GerMN domain (IPR019606)	Sec substrate; lipoprotein; sporulation; germination; Quinohemoprotein amine dehydrogenase; dehydrogenase; housekeeping function	7	7	4	4	5	5	6	5	5	Mutant_abundant	0.024419	-1.14836	non-significant	0.382132	0.649639	non-significant	0.116603	1.06986	non-significant	0.890611	0.0550375	non-significant	0.359613	-0.341927	non-significant	0.955433	-0.00345204	non-significant	0.670734	0.194889	non-significant	0.154578	0.895028
SLIV_22535	D6EUY0	X	Extracellular	Secreted protein (Sec) - Unknown function	Sec substrate; unknown function	7	7	4	4	5	5	6	5	5	Mutant_abundant	0.0159393	-1.08965	non-significant	0.386247	-0.639635	non-significant	0.626742	-0.402331	non-significant	0.890611	-0.370055	non-significant	0.853975	0.110276	non-significant	0.368911	-0.479895	non-significant	0.89184	-0.221273	non-significant	0.125147	0.776641
SLIV_17235	D6EJY4	E	Secreted Lipoprotein	Secreted Lipoprotein (Sec) - DR1885-like metal-binding protein	Sec substrate; lipoprotein; metal binding; unknown function	7	7	4	4	5	5	6	5	5	Mutant_abundant	0.0169179	-1.01695	non-significant	0.366523	-0.549836	non-significant	0.777556	-0.0801742	non-significant	0.9873	-0.254544	WT_abundant	0.000357287	2.06174	non-significant	0.750497	-0.117176	non-significant	0.580107	-0.624385	non-significant	0.180421	0.988084
SLIV_35790	D6EEY5	X	Extracellular	Secreted protein (Sec) - SGNH hydrolase-type esterase domain containing protein (IPR013830)	Sec substrate; hydrolase; esterase; lipase; unknown function	6	7	4	4	5	2	6	5	4	Mutant_abundant	0.00532525	-1.72465	non-significant	0.114606	-1.2836	non-significant	0.201389	-1.33357	non-significant	0.354139	-1.32953	WT_unique		1.83545	non-significant	0.0514524	-1.35168	non-significant	0.453852	-1.35114	non-significant	0.265271	0.922378
SLIV_09980	D6EQ64	X	Extracellular	Secreted protein (T7SS) - ESAT-6-like protein (EsxA) (IPR010310)	T7 substrate; virulence	7	7	4	4	5	5	6	5	5	Mutant_abundant	0.039102	-1.11316	non-significant	0.991435	0.0409215	non-significant	0.352572	0.548862	non-significant	0.753001	0.34026	non-significant	0.836486	-0.0129952	non-significant	0.297427	-0.779035	non-significant	0.714948	0.103269	WT_abundant	0.0246235	1.49237
SLIV_07480	D6EKS6	X	Extracellular	Secreted protein (Tat) - Carboxypeptidase	Sec substrate; hydrolase; peptidase; metallopeptidase; proteolysis; zinc ion binding; metallocarboxypeptidase activity; cell-wall biosynthesis; housekeeping function	7	7	4	4	5	5	6	5	5	Mutant_abundant	0.00280101	-2.19028	non-significant	0.926735	0.339515	non-significant	0.937719	-0.169539	non-significant	0.565389	0.811803	non-significant	0.491076	0.564947	non-significant	0.184272	1.1585	non-significant	0.128753	1.86637	WT_abundant	0.0410032	1.85608
SLIV_04895	D6EF89	X	Extracellular	Secreted protein (Sec) - Oxidoreductase	Sec substrate; oxidoreductase; oxidation-reduction process; metabolic process	7	7	4	4	5	1	6	5	5	Mutant_abundant	0.0252881	-1.24414	non-significant	0.413374	-0.942211	non-significant	0.193925	-1.05385	non-significant	0.294279	-1.136	WT_unique		1.35669	non-significant	0.480257	-0.674546	non-significant	0.478152	-1.27476	WT_abundant	0.0481329	1.87067
SLIV_06170	D6EI87	X	Extracellular	Secreted protein (Sec) - Peptide/nickel binding protein, MppA-type (IPR030678)	Sec substrate; solute binding protein; ABC transporter complex; membrane transport system; transport	7	7	4	4	5	5	6	5	5	Mutant_abundant	0.00132852	-2.49645	non-significant	0.90322	0.102401	non-significant	0.626742	0.528715	non-significant	0.953169	0.161304	Mutant_abundant	0.0314571	-1.26623	non-significant	0.0643332	-1.34291	non-significant	0.516431	-0.726527	WT_abundant	0.0450186	1.91546
SLIV_24935	A0A076MAE6	X	Extracellular	Secreted protein (Sec) - Unknown function	Sec substrate; lipoprotein; unknown function	7	7	4	4	5	5	6	5	5	Mutant_abundant	0.0481713	-1.29715	non-significant	0.592715	-0.359544	non-significant	0.673934	0.253817	non-significant	0.890611	-0.410143	non-significant	0.859296	0.149495	non-significant	0.116768	-0.940276	non-significant	0.622787	0.119705	WT_abundant	0.014327	2.19788
SLIV_25270	D6EEG3	X	Extracellular	Secreted protein (Sec) - Unknown function	Sec substrate; unknown function	7	7	4	4	5	5	6	5	5	Mutant_abundant	0.0211043	-1.61027	non-significant	0.605378	1.35451	non-significant	0.623453	0.440529	non-significant	0.682451	0.961724	Mutant_abundant	0.0205064	-1.684	non-significant	0.326191	-0.639279	non-significant	0.962343	-0.169744	WT_abundant	0.0410032	2.99998
SLIV_03205	D6EC14	E	Secreted Lipoprotein	Secreted Lipoprotein (Sec) - Iron transport lipoprotein - ABC transporter family (IPR002491)	Sec substrate; lipoprotein; transporter; membrane transport system; housekeeping function	3	7	4	3	4	5	5	4	1	Mutant_abundant	0.0202714	-2.27137	non-significant	0.587704	1.16963	non-significant	0.673549	1.07327	non-significant	0.960762	-0.0243648	Mutant_abundant	0.0468046	-1.91338	non-significant	0.561708	-0.358823	non-significant	0.676546	-0.743926	WT_unique		1.22867
SLIV_08650	D6EMX7	X	Extracellular	Secreted protein (Tat) - Thioredoxin-like protein	TAT substrate; redox homeostasis; metabolic process	7	7	4	1	3	3	5	5	2	Mutant_abundant	0.00095566	-3.40716	non-significant	0.595011	0.867889	WT_unique		0.611652	non-significant	0.541041	-0.849927	Mutant_abundant	0.0336074	-1.8051	non-significant	0.392656	-0.47546	non-significant	0.216085	-2.00496	WT_unique		-0.505479
SLIV_21285	A0A076M4I0	E	Secreted Lipoprotein	Secreted Lipoprotein (Sec) - Unknown function	Sec substrate; lipoprotein; unknown function	5	7	4	2	5	5	4	2	1	Mutant_abundant	0.00478844	-2.03739	non-significant	0.961965	-0.272349	WT_unique		0.705807	non-significant	0.354139	-1.29694	non-significant	0.319359	-0.377892	non-significant	0.924458	0.0628404	WT_unique		2.56732	WT_unique		3.39409
SLIV_04170	D6EDQ1	X	Extracellular	Secreted protein (Sec) - Glycosyl hydrolase	Sec substrate; hydrolase; carbohydrate binding; glycoside hydrolase; virulence	6	7	4	4	5	4	2	3	4	Mutant_abundant	0.00132852	-2.91916	non-significant	0.474273	-0.807217	non-significant	0.956536	-0.517015	non-significant	0.9873	0.739197	non-significant	0.696498	0.168631	WT_unique		1.59657	non-significant	0.789366	-1.87148	non-significant	0.455092	2.57753
SLIV_07790	D6ELN7	X	Extracellular	Secreted protein (Sec) - Solute-binding protein	Sec substrate; solute binding protein; membrane transport system; transport	0	7	3	3	4	4	5	4	5	Mutant_unique			Mutant_unique			Mutant_unique			Mutant_unique			Mutant_unique			Mutant_unique			Mutant_unique			Mutant_unique
SLIV_20155	D6EPK0	X	Extracellular	Secreted protein (Sec) - Unknown function DUF3515 (IPR021903)	Sec substrate; unknown function	0	5	4	4	5	5	6	5	3	Mutant_unique			Mutant_unique			Mutant_unique			Mutant_unique			Mutant_unique			Mutant_unique			Mutant_unique			Mutant_unique
SLIV_32550	D6EU07	X	Extracellular	Secreted protein (Tat) - Putative Phospholipase A2	Sec substrate; hydrolase; phospholipase; housekeeping function	2	7	4	3	5	5	6	5	3	Mutant_unique		-2.53283	Mutant_unique		0.102592	Mutant_unique		0.0463167	Mutant_unique		-0.29243	Mutant_unique		-3.13139	Mutant_unique		-1.66502	Mutant_unique		-1.57753	Mutant_unique		0.179767
SLIV_16285	A0A076M993	X	Extracellular	Secreted protein (Sec) - Uncharacterized protein	Sec substrate; unknown function	1	6	1	2	3	0	4	3	0	Mutant_unique		-0.105696	non-significant		0.221351	non-significant		0.0148161	Mutant_unique		0.629314	non-significant			Mutant_unique		0.202218	Mutant_unique		0.328936	non-significant
SLIV_18505	A0A076MAJ9	F2	Extrinsic to external side of plasma membrane	Secreted protein (Tat) - Deferrochelatase/peroxidase EfeB	TAT substrate; ferrus iron transport; heme binding; redox homestasis; housekeeping function	0	4	1	2	2	0	4	2	1	Mutant_unique			non-significant			non-significant			non-significant			non-significant			Mutant_unique			non-significant			non-significant
SLIV_30780	D6EQU5	P	Extracellular (peptidoglycan associated)	Secreted protein (Sec) - D-alanyl-D-alanine dipeptidase (D-Ala-D-Ala dipeptidase) (EC 3.4.13.22)	Sec substrate; hydrolase; peptidase; proteolysis; serine-type peptidase activity; cell-wall biosynthesis; housekeeping function	0	4	0	1	0	0	1	1	1	Mutant_unique			non-significant			non-significant			non-significant			non-significant			non-significant			non-significant			non-significant
SLIV_10015	D6EQ71	E	Secreted Lipoprotein	Secreted Lipoprotein (Sec) - Lipoprotein of unknown function	Sec substrate; lipoprotein; unknown function	7	7	4	4	5	5	6	5	5	non-significant	0.0534375	-1.47193	non-significant	0.0764041	-1.28399	non-significant	0.539921	-0.587781	non-significant	0.294279	-1.04405	non-significant	0.343935	0.329992	Mutant_abundant	0.0325471	-1.25752	non-significant	0.176674	-1.3154	non-significant	0.962069	0.0334456
SLIV_20360	D6EQF3	E	Secreted Lipoprotein	Secreted Lipoprotein (Sec) - Unknown function	Sec substrate; lipoprotein; unknown function	0	1	3	2	4	3	4	3	1	non-significant			Mutant_unique			non-significant			Mutant_unique			Mutant_unique			Mutant_unique			Mutant_unique			non-significant
SLIV_17670	A0A076MA17	E,V	Secreted Lipoprotein, Extracellular vesicle	Secreted Lipoprotein (Sec) - Phosphate-binding protein PstS	Sec substrate; lipoprotein; transporter; phosphate ion transmembrane transport; ABC transporter complex; membrane transport system; transport	1	1	2	0	2	5	1	1	4	non-significant		-1.56478	non-significant		-0.843503	non-significant			non-significant		-3.58835	Mutant_unique		-6.59686	non-significant		-1.01897	non-significant		-0.965399	Mutant_unique		-1.50259
SLIV_01150	A0A076M0P0	X	Extracellular	Secreted protein (Tat) - Endo-beta-N-acetylglucosaminidase H (EC 3.2.1.96)	TAT substrate; hydrolase; carbohydrate binding; metabolic enzyme; hydrolysis of environmental macromolecules	7	7	4	4	5	5	6	5	5	non-significant	0.0509929	-1.64715	non-significant	0.833332	-0.180856	non-significant	0.565988	0.239793	non-significant	0.635481	-0.711443	non-significant	0.237083	-1.22747	non-significant	0.976062	-0.103583	non-significant	0.897954	-0.611201	non-significant	0.0402844	-0.820052
SLIV_26590	A0A076MFA6	P	Extracellular (peptidoglycan associated)	Secreted protein (Sec) - 1,4-alpha-glucan branching enzyme (EC 2.4.1.18)	Sec substrate; hydrolase; cell-wall biosynthesis; housekeeping function	7	5	4	4	5	5	6	5	5	non-significant	0.0576064	0.918216	non-significant	0.0509989	-1.11859	non-significant	0.109061	-1.13206	non-significant	0.332257	-0.7971	WT_abundant	0.00539793	1.20536	non-significant	0.77098	-0.121612	non-significant	0.962343	-0.297363	non-significant	0.0246235	0.752916
SLIV_21245	D6ERY3	E	Secreted Lipoprotein	Secreted Lipoprotein (Sec) - Unknown function (DUF4232 family)	Sec substrate; lipoprotein; unknown function	7	7	4	4	5	5	6	5	5	non-significant	0.972066	-0.1108	non-significant	0.178892	0.747804	non-significant	0.0556242	1.31895	non-significant	0.294279	0.714253	non-significant	0.028172	-0.756957	non-significant	0.355213	0.371775	non-significant	0.209636	0.753443	non-significant	0.0337436	0.987457
SLIV_26635	A0A076MBH5	X	Extracellular	Secreted protein (Tat) - Unknown function	Sec substrate; unknown function	6	4	4	1	2	5	4	4	4	non-significant	0.580052	-0.712534	non-significant	0.376088	0.914011	WT_unique		0.0590035	WT_unique		0.543736	Mutant_abundant	3.09715e-05	-4.36311	non-significant	0.326191	-0.87399	non-significant	0.962343	-0.360313	non-significant	0.726157	-0.538511
SLIV_29865	D6ENT4	X	Extracellular	Secreted protein (Sec) - Protein containing transpeptidase activity (IPR005490)	Sec substrate; peptidoglycan binding	7	7	4	4	5	5	5	5	5	non-significant	0.428503	0.140908	non-significant	0.11685	0.91487	non-significant	0.0638614	1.21685	non-significant	0.354139	0.700413	Mutant_abundant	3.77689e-05	-3.44216	non-significant	0.130638	0.715602	non-significant	0.323839	0.556605	non-significant	0.115471	-1.69381
SLIV_05705	D6EGU7	X	Extracellular	Secreted protein (Sec) - Uncharacterized protein	Sec substrate; unknown function	7	7	4	4	5	5	6	5	5	non-significant	0.0444399	-0.654111	non-significant	0.487399	-0.320714	non-significant	0.683339	0.134981	non-significant	0.767641	-0.584791	Mutant_abundant	3.55248e-06	-2.96488	non-significant	0.220667	-0.418015	non-significant	0.622517	-0.412158	non-significant	0.428446	0.316357
SLIV_11070	D6ESY4	X	Extracellular	Secreted protein (Tat) - N-acetylmuramoyl-L-alanine amidase	TAT substrate; amidase; peptidoglycan catabolic process; hydrolase; cell-wall biosynthesis	6	7	3	2	2	5	5	5	4	non-significant	0.263905	-1.2698	non-significant	0.93123	0.735403	WT_unique		2.23612	WT_unique		1.9435	Mutant_abundant	0.00492473	-2.94446	non-significant	0.742727	0.0448056	non-significant	0.478152	1.30865	non-significant	0.532666	-0.974141
SLIV_27365	D6EJ35	X,V	Extracellular, Extracellular vesicle	Secreted protein (Tat) - Phospholipase D (EC 3.1.4.4) (Secreted alkaline phosphatase)	TAT substrate; hydrolase; phospholipase; metabolic process	7	7	4	4	4	5	6	5	5	non-significant	0.836023	-0.970366	non-significant	0.956732	-0.309561	non-significant	0.563304	-0.610265	non-significant	0.890611	-0.349389	Mutant_abundant	0.00154799	-2.82199	non-significant	0.762246	-0.878828	non-significant	0.561521	-1.3303	non-significant	0.882395	-0.0850227
SLIV_14395	D6EDW5	X	Extracellular	Secreted protein (Sec) - Enodpeptidase, NLPC/P60 domain (IPR000064)	Sec substrate; hydrolase; peptidase; proteolysis; unknown function	7	5	4	4	4	5	6	5	5	non-significant	0.709976	-1.49043	non-significant	0.413374	-1.0542	non-significant	0.650652	-0.506123	non-significant	0.907622	-0.352124	Mutant_abundant	0.00509417	-2.81788	non-significant	0.537232	0.890464	non-significant	0.300333	-1.66397	non-significant	0.532666	0.792776
SLIV_01600	D6EUA9	X	Extracellular	Secreted protein (Tat) - Glycoside hydrolase, family 43 (IPR006710)	TAT substrate; hydrolase; carbohydrate binding; glycoside hydrolase; hydrolysis of environmental macromolecules	7	7	4	4	5	5	6	5	5	non-significant	0.187627	-1.87263	non-significant	0.179995	1.13558	non-significant	0.123004	1.09689	non-significant	0.9873	-0.164959	Mutant_abundant	0.000382451	-2.45763	non-significant	0.0740149	-1.26105	non-significant	0.224391	-1.34914	non-significant	0.0854797	1.07048
SLIV_04955	D6EFA1	X	Extracellular	Secreted protein (Sec) - Soluble quinoprotein glucose/sorbosone dehydrogenase	Sec substrate; oxidoreductase; oxidation-reduction process; metabolic process	7	7	4	3	5	5	6	5	5	non-significant	0.0509929	-1.23141	non-significant	0.299192	0.932613	non-significant	0.263589	0.862338	non-significant	0.960762	0.0190923	Mutant_abundant	0.00165267	-2.1134	non-significant	0.337542	-0.507119	non-significant	0.706599	-0.531885	non-significant	0.750043	0.277745
SLIV_23465	D6EWL9	X	Extracellular	Secreted protein (Tat) - Glucanase (EC 3.2.1.-)	Tat substrate; lipoprotein; hydrolase; glucanase; recycling plant biomass; hydrolysis of environmental macromolecules; hydrolysis of environmental macromolecules	7	7	4	4	5	5	6	5	5	non-significant	0.709976	-1.48021	non-significant	0.218868	-1.91104	non-significant	0.234478	-1.51194	non-significant	0.635481	-1.70084	Mutant_abundant	0.0260089	-2.07328	non-significant	0.212941	-0.947911	non-significant	0.60481	-0.864601	non-significant	0.985229	0.0668129
SLIV_34870	A0A076MFY8	X	Extracellular	Secreted protein (Sec) - Unknown function	Sec substrate; unknown function	7	7	3	4	5	5	5	5	4	non-significant	0.256167	-1.35647	non-significant	0.97753	0.234467	non-significant	0.41552	0.829512	non-significant	0.890611	-0.363792	Mutant_abundant	0.0100895	-2.04006	non-significant	0.480257	-0.601347	non-significant	0.970701	-0.217226	non-significant	0.718544	-0.238747
SLIV_09045	A0A076LVA7	X	Extracellular	Secreted protein (Sec) - Protease	Sec substrate; hydrolase; peptidase; proteolysis	7	7	4	3	4	5	6	4	4	non-significant	0.174438	-1.19458	non-significant	0.413374	0.530677	non-significant	0.156528	1.14837	non-significant	0.767641	0.253817	Mutant_abundant	0.00197993	-1.82767	non-significant	0.390931	-0.642687	non-significant	0.688166	-0.742585	non-significant	0.172886	0.990831
SLIV_07255	D6EKN4	X	Extracellular	Secreted protein (Sec) - Secreted Endonuclease/exonuclease/phosphatase (IPR005135) with PGAP2-interacting domain (IPR027317) - Cell wall related protein	Sec substrate; cell-wall biosynthesis, housekeeping function	7	7	4	4	5	5	6	5	5	non-significant	0.131881	-0.854317	non-significant	0.478857	0.612895	non-significant	0.231	0.796194	non-significant	0.890611	0.207054	Mutant_abundant	0.00153544	-1.71033	non-significant	0.341362	-0.552657	non-significant	0.727551	-0.372167	non-significant	0.425417	0.493882
SLIV_34825	D6ED97	X	Extracellular	Secreted protein (Tat) - Glycosyl hydrolase, five-bladed beta-propellor domain (IPR023296)	TAT substrate; hydrolase; carbohydrate binding; unknown function	6	7	3	3	4	5	5	5	4	non-significant	0.0559725	-1.75262	non-significant	0.972874	0.247641	non-significant	0.9487	-0.102131	non-significant	0.951011	-0.3852	Mutant_abundant	0.010747	-1.66079	non-significant	0.222298	-0.752977	non-significant	0.637366	-0.781269	non-significant	0.340841	-0.550185
SLIV_29775	D6ENR6	X	Extracellular	Secreted protein (Tat) - Glycosyl hydrolase-like 10 (IPR003790) (UPFUPF0748-like protein)	TAT substrate; hydrolase; carbohydrate binding; hydrolysis of environmental macromolecules	7	7	4	4	5	5	6	5	5	non-significant	0.587416	-0.932551	non-significant	0.550486	0.542803	non-significant	0.245532	0.804884	non-significant	0.890611	0.233015	Mutant_abundant	0.00267177	-1.59539	non-significant	0.450473	-0.520117	non-significant	0.528997	-0.747909	non-significant	0.689096	0.30522
SLIV_22200	D6ETM2	X	Extracellular	Secreted protein (Sec) - Protein with Lysozyme-like domain (IPR023346) and LysM domain (IPR018392)	Sec substrate; hydrolase; peptidoglycan binding; housekeeping function	7	7	4	4	5	5	6	5	5	non-significant	0.149004	-0.819915	non-significant	0.127251	1.06966	non-significant	0.0587528	1.47897	non-significant	0.483688	0.590615	Mutant_abundant	0.00122052	-1.56285	non-significant	0.909645	0.104561	non-significant	0.727966	0.147714	non-significant	0.0724951	0.970132
SLIV_34090	A0A076MB16	E	Secreted Lipoprotein	Secreted Lipoprotein (Sec) - Unknown function (DUF4232 family)	Sec substrate; lipoprotein; unknown function	7	7	4	4	5	5	6	5	5	non-significant	0.910876	-0.577712	non-significant	0.802774	0.405117	non-significant	0.223317	1.02605	non-significant	0.995221	-0.0156743	Mutant_abundant	0.0100377	-1.51413	non-significant	0.89704	-0.245129	non-significant	0.706599	-0.27463	non-significant	0.867857	0.0271781
SLIV_25665	A0A076M4R0	X	Extracellular	Secreted protein (Tat) - Aldose 1-epimerase	TAT substrate; epimerase; isomerase; metabolic process	7	7	4	4	5	5	6	5	5	non-significant	0.916372	-0.125601	non-significant	0.145899	1.10673	non-significant	0.0902757	1.0688	non-significant	0.635481	0.424831	Mutant_abundant	0.006292	-1.43606	non-significant	0.912616	0.0195965	non-significant	0.637366	0.282035	non-significant	0.204565	0.923308
SLIV_21910	D6ETG7	P	Extracellular (peptidoglycan associated)	Secreted protein (Sec) - Penicillin binding protein	Sec substrate; penicillin binding; cell-wall biosynthesis; housekeeping function	7	7	4	4	5	5	6	5	5	non-significant	0.0595826	-0.856155	non-significant	0.253021	0.571131	non-significant	0.0902518	0.917672	non-significant	0.581495	0.356054	Mutant_abundant	0.00990502	-1.30638	non-significant	0.85536	-0.0671814	non-significant	0.89184	-0.104513	non-significant	0.0691544	0.805177
SLIV_11485	A0A076LZ26	X	Extracellular	Secreted protein (Sec) - Protein containing PepSY domain (IPR025711), possibly protease inhibitory function	Sec substrate; proteinase inhibitor; unknown function	7	7	4	4	5	5	6	5	5	non-significant	0.127279	-0.817645	non-significant	0.90322	0.173654	non-significant	0.575837	0.250425	non-significant	0.911739	0.0305611	Mutant_abundant	0.00716054	-1.2235	non-significant	0.632012	-0.212005	non-significant	0.491923	0.480317	non-significant	0.718544	-0.170946
SLIV_29545	D6ENL9	X	Extracellular	Secreted protein (Tat) - Peptidyl-prolyl cis-trans isomerase	TAT substrate; lipoprotein; isomerase; protein folding; housekeeping function	7	7	4	4	5	5	6	5	5	non-significant	0.143015	-1.37666	non-significant	0.387522	0.588736	non-significant	0.123868	0.937639	non-significant	0.890611	0.0439682	Mutant_abundant	0.0337033	-1.12999	non-significant	0.400468	-0.29903	non-significant	0.174383	-1.1979	non-significant	0.957207	-0.118746
SLIV_36430	A0A076MCC8	X	Extracellular	Secreted protein (Sec) - Uncharacterized protein	Sec substrate; unknown function	7	7	4	4	5	5	6	5	5	non-significant	0.148772	-1.04443	non-significant	0.917844	0.16848	non-significant	0.565194	0.403063	non-significant	0.951011	-0.21274	Mutant_abundant	0.0390951	-1.05619	non-significant	0.180388	-0.846581	non-significant	0.533688	-0.734178	non-significant	0.296975	0.804581
SLIV_04830	A0A076M2N8	X	Extracellular	Secreted protein (Sec) - Metallopeptidase	Sec substrate; hydrolase; peptidase; proteolysis; metal binding; metabolic process	7	7	4	4	5	5	6	5	5	non-significant	0.423993	-0.846326	non-significant	0.992324	0.0352434	non-significant	0.676524	0.234095	non-significant	0.9873	-0.10248	Mutant_abundant	0.0254588	-1.03131	non-significant	0.238956	-0.675168	non-significant	0.265714	-1.0644	non-significant	0.482566	0.46747
SLIV_23855	A0A076M9U8	X	Extracellular	Secreted protein (Sec) - Quinoprotein alcohol dehydrogenase-like superfamily protein (IPR011047)	Sec substrate; lipoprotein; dehydrogenase; metabolic process	6	7	3	3	5	5	6	5	5	non-significant	0.788782	0.167347	non-significant	0.715949	0.566362	non-significant	0.900296	0.223311	non-significant	0.911739	0.0638004	Mutant_abundant	0.0344097	-1.02918	non-significant	0.61427	-0.228811	non-significant	0.971059	-0.0288846	non-significant	0.255183	1.01261
SLIV_12125	D6EUN9	P	Extracellular (peptidoglycan associated)	Secreted protein (Sec) - Peptidoglycan-binding domain 1 protein	Sec substrate; peptidoglycan binding; cell-wall biosynthesis; housekeeping function	0	1	0	0	2	5	0	1	0	non-significant			non-significant			non-significant			non-significant			Mutant_unique			non-significant			non-significant			non-significant
SLIV_11120	D6ESZ4	E	Secreted Lipoprotein	Secreted Lipoprotein (Sec) - Oligopeptide-binding lipoprotein	Sec substrate; lipoprotein; solute-binding protein; transmembrane transport; membrane transport system; transport	7	7	4	4	5	5	6	5	5	non-significant	0.20828	-0.794353	non-significant	0.874299	0.219675	non-significant	0.565194	0.278026	non-significant	0.890611	0.156052	non-significant	0.0395055	-0.981766	non-significant	0.995072	0.0495243	non-significant	0.642709	0.317994	non-significant	0.0558678	1.3235
SLIV_05385	A0A076LZL8	X	Extracellular	Secreted protein (Sec) - Phosphodiester glycosidase (IPR018711) with Sporulation-related domain (IPR007730)	Sec substrate; phosphodiesterase; hydrolase; sporulation; germination; housekeeping function	7	7	4	4	5	5	6	5	5	non-significant	0.0736463	-0.966573	non-significant	0.917844	-0.0670804	non-significant	0.16201	0.680602	non-significant	0.876071	-0.291509	non-significant	0.0139173	-0.930215	non-significant	0.222298	-0.620815	non-significant	0.484023	-0.7133	non-significant	0.715834	-0.159549
SLIV_19965	D6EPG1	E	Secreted Lipoprotein	Secreted Lipoprotein (Sec) - Solute binding lipoprotein	Sec substrate; lipoprotein; solute binding protein; membrane transport system; transport	7	7	4	4	5	5	6	5	5	non-significant	0.0394502	-0.82927	non-significant	0.245602	0.596738	non-significant	0.109061	0.844544	non-significant	0.635481	0.34661	non-significant	0.00838687	-0.91214	non-significant	0.712601	-0.129303	non-significant	0.643148	0.201384	non-significant	0.0785368	0.765348
SLIV_14975	A0A076M0Y6	X	Extracellular	Secreted protein (Tat) - Secreted Endopeptidase, NLPC/P60 domain (IPR000064)	TAT substrate; hydrolase; peptidase; proteolysis; unknown function	7	7	4	4	5	5	6	5	5	non-significant	0.414289	-0.631437	non-significant	0.224859	0.884452	non-significant	0.16201	0.893018	non-significant	0.635481	0.435702	non-significant	0.0302267	-0.869193	non-significant	0.944154	0.029349	non-significant	0.633434	0.311611	non-significant	0.0862517	0.951306
SLIV_36485	D6EGH5	P	Extracellular (peptidoglycan associated)	Secreted protein (Sec) - Peptidoglycan binding protein	Sec substrate; peptidoglycan binding; cell-wall biosynthesis; housekeeping function	7	7	4	4	5	5	6	5	5	non-significant	0.210785	-0.724041	non-significant	0.869812	0.225377	non-significant	0.177876	0.903194	non-significant	0.911739	0.138857	non-significant	0.0396462	-0.843433	non-significant	0.705543	-0.187381	non-significant	0.856003	0.0858427	non-significant	0.228834	0.713755
SLIV_02340	A0A076LTW5	E	Secreted Lipoprotein	Secreted Lipoprotein (Sec) - Putative lipoprotein localisation LolA/LolB/LppX-like protein (IPR029046)	Sec substrate; lipoprotein; transport; macromolecule localization; housekeeping function	7	7	4	4	4	5	5	3	4	non-significant	0.948479	-0.161358	non-significant	0.444632	-0.63022	non-significant	0.754649	-0.331143	non-significant	0.960762	0.0242449	non-significant	0.381697	-0.597464	non-significant	0.950054	0.0791695	non-significant	0.830325	-0.223445	non-significant	0.151297	1.34686
SLIV_11215	A0A076M2L9	E	Secreted Lipoprotein	Secreted Lipoprotein (Sec) - L,D-transpeptidase	Sec substrate; transferase; enzymatic activity; peptidoglycan; cell-wall; housekeeping function	7	7	4	4	5	5	6	5	5	non-significant	0.413043	-1.05587	non-significant	0.345227	-0.677713	non-significant	0.787741	-0.453829	non-significant	0.689059	-0.71258	non-significant	0.0714212	0.641234	non-significant	0.453033	-0.660555	non-significant	0.816916	-0.104239	non-significant	0.0725688	1.03714
SLIV_13275	D6EXL2	E	Secreted Lipoprotein	Secreted Lipoprotein (Sec) - Unknown function	Sec substrate; lipoprotein; unknown function	7	7	4	4	5	5	6	5	5	non-significant	0.0996675	-0.997516	non-significant	0.253021	0.946689	non-significant	0.148362	0.857419	non-significant	0.9873	-0.135057	non-significant	0.0971851	-0.829908	non-significant	0.521335	-0.606821	non-significant	0.714948	-0.125252	non-significant	0.484514	0.289546
SLIV_13850	D6ECG9	E	Secreted Lipoprotein	Secreted Lipoprotein (Sec) - Unknown function	Sec substrate; lipoprotein; unknown function	7	7	4	4	5	5	6	5	5	non-significant	0.703961	-0.904873	non-significant	0.783212	-0.178555	non-significant	0.602926	0.326649	non-significant	0.875535	-0.488932	non-significant	0.0618131	-0.863147	non-significant	0.368911	-0.551177	non-significant	0.585004	-0.518443	non-significant	0.413554	-0.41628
SLIV_15080	D6EFE7	E	Secreted Lipoprotein	Secreted Lipoprotein (Sec) - Putative lipoprotein localisation LolA/LolB/LppX-like protein (IPR029046)	Sec substrate; lipoprotein; transport; macromolecule localization; housekeeping function	7	7	4	4	5	5	6	5	5	non-significant	0.528001	-0.618404	non-significant	0.185795	-1.01612	non-significant	0.334698	-0.868255	non-significant	0.712968	-0.67013	non-significant	0.161741	-0.569566	non-significant	0.222298	-0.650855	non-significant	0.904278	-0.257825	non-significant	0.67107	0.268844
SLIV_18000	D6EL38	E	Secreted Lipoprotein	Secreted Lipoprotein (Sec) - Unknown function (DUF306 domain)	Sec substrate; lipoprotein; unknown function	7	5	4	4	5	5	6	5	5	non-significant	0.61303	-0.612616	non-significant	0.869812	-0.0500318	non-significant	0.930472	0.309934	non-significant	0.890611	-0.305576	non-significant	0.357545	-0.437129	non-significant	0.85536	-0.0916228	non-significant	0.981014	0.0445447	non-significant	0.840571	0.0202169
SLIV_21290	D6ERZ1	E	Secreted Lipoprotein	Secreted Lipoprotein (Sec) - Serine-rich lipoprotein	Sec substrate; lipoprotein; unknown function	7	7	4	4	5	5	6	5	4	non-significant	0.108372	-0.876125	non-significant	0.774486	0.299576	non-significant	0.280021	0.8343	non-significant	0.719516	0.522102	non-significant	0.671816	0.259921	non-significant	0.909645	0.122511	non-significant	0.580107	0.314943	non-significant	0.13695	1.18831
SLIV_24045	A0A076M3Q5	E	Secreted Lipoprotein	Secreted Lipoprotein (Sec) - Putative lipoprotein localisation LolA/LolB/LppX-like protein (IPR029046)	Sec substrate; lipoprotein; transport; macromolecule localization; housekeeping function	7	7	4	4	5	5	6	5	5	non-significant	0.479294	-0.503431	non-significant	0.960426	-0.0845977	non-significant	0.999751	-0.016593	non-significant	0.960762	-0.147335	non-significant	0.279698	-0.374442	non-significant	0.213849	-0.886306	non-significant	0.982938	-0.000363587	non-significant	0.312116	0.961307
SLIV_28340	D6ELE5	P	Extracellular (peptidoglycan associated)	Secreted protein (Sec) - Penicillin binding protein	Sec substrate; penicillin binding; cell-wall biosynthesis; housekeeping function	7	7	4	4	5	5	6	5	5	non-significant	0.166751	-0.88983	non-significant	0.725459	0.29427	non-significant	0.244972	0.635502	non-significant	0.890611	0.129808	non-significant	0.0576943	-0.722478	non-significant	0.600656	-0.296695	non-significant	0.855398	-0.0189556	non-significant	0.0853012	0.900166
SLIV_02045	D6EVP1	X	Extracellular	Secreted protein (Sec) - Carbohydrate-binding/sugar hydrolysis domain (IPR006633) with Pectin lyase fold (IPR012334)	Sec substrate; lyase; carbohydrate binding; virulence;	7	7	4	4	5	5	6	5	5	non-significant	0.709976	-0.559013	non-significant	0.461085	0.628056	non-significant	0.287064	0.679687	non-significant	0.876071	0.23219	non-significant	0.804811	-0.12269	non-significant	0.480257	-0.388196	non-significant	0.83333	0.0342365	non-significant	0.221155	0.757407
SLIV_10395	A0A076M5X6	X	Extracellular	Secreted protein (Sec) - Thiamine ABC transporter periplasmic binding protein (IPR005948)	Sec substrate; solute binding protein; ABC transporter complex; membrane transport system; thiamine binding; thiamine transport; transport	7	7	4	4	5	5	6	5	5	non-significant	0.124356	-0.90427	non-significant	0.873336	0.302146	non-significant	0.429321	0.614802	non-significant	0.795268	0.450214	non-significant	0.501015	0.547961	non-significant	0.314679	0.811127	non-significant	0.0923742	1.7591	non-significant	0.172886	1.16209
SLIV_11405	D6ET51	X	Extracellular	Secreted protein (Sec) - Cholesterol esterase	Sec substrate; hydrolase; esterase; unknown function	6	7	4	4	4	5	5	4	3	non-significant	0.404523	0.303385	non-significant	0.372079	1.4126	non-significant	0.234065	1.45747	non-significant	0.719516	0.951255	non-significant	0.278593	1.05037	non-significant	0.359684	1.18505	non-significant	0.195842	2.09753	non-significant	0.101271	2.45718
SLIV_13270	D6EXL1	X	Extracellular	Secreted protein (Sec) - Unknown function	Sec substrate; unknown function	7	7	4	4	5	5	6	5	5	non-significant	0.916372	-0.868781	non-significant	0.833332	-0.185125	non-significant	0.50574	0.553283	non-significant	0.890611	-0.436545	non-significant	0.425721	-0.560699	non-significant	0.611522	-0.38413	non-significant	0.970701	-0.295565	non-significant	0.656976	-0.137201
SLIV_15645	D6EFQ7	X	Extracellular	Secreted protein (Sec) - Unknown function	Sec substrate; unknown function	7	4	4	4	5	4	5	5	5	non-significant	0.244855	-1.69307	non-significant	0.77727	-0.552424	non-significant	0.92775	-0.036028	non-significant	0.886922	-0.600287	non-significant	0.679601	0.770232	non-significant	0.407979	-0.813782	non-significant	0.222548	1.97111	non-significant	0.957207	0.334899
SLIV_19925	D6EPF3	X	Extracellular	Secreted protein (Sec) - Tachylectin 2 domain containing protein (IPR023294)	Sec substrate; carbohydrate binding; unknown function	7	7	4	4	5	5	6	5	5	non-significant	0.0710047	-1.01528	non-significant	0.972874	0.00492773	non-significant	0.555442	0.340556	non-significant	0.953169	0.0652032	non-significant	0.182809	-0.738286	non-significant	0.443075	-0.309333	non-significant	0.962343	0.0200036	non-significant	0.455092	0.470181
SLIV_22195	D6ETM1	X	Extracellular	Secreted protein (Sec) - Secreted protein with Lysozyme-like domain (IPR023346) and LysM domain (IPR018392)	Sec substrate; hydrolase; cell-wall biosynthesis; housekeeping function	7	7	4	4	5	5	6	5	5	non-significant	0.33979	0.400941	non-significant	0.844303	0.401855	non-significant	0.5724	0.592288	non-significant	0.890611	0.338306	non-significant	0.453387	0.586868	non-significant	0.372942	0.791297	non-significant	0.304334	1.15366	non-significant	0.373563	0.876379
SLIV_24625	D6ECY8	X	Extracellular	Secreted protein (Sec) - Cell shape-determining protein MreC (Cell shape protein MreC)	Sec substrate; regulation of cell shape; housekeeping function	7	7	4	3	5	5	6	5	5	non-significant	0.449404	-0.586253	non-significant	0.844303	-0.021512	non-significant	0.223317	0.726871	non-significant	0.651033	0.373298	non-significant	0.606485	-0.741851	non-significant	0.594803	-0.288783	non-significant	0.691596	0.00160873	non-significant	0.175809	0.802529
SLIV_26065	D6EG20	X	Extracellular	Secreted protein (Sec) - Uncharacterized protein	Sec substrate; unknown function	7	7	4	4	5	5	6	5	5	non-significant	0.576964	-0.0972095	non-significant	0.874299	-0.112705	non-significant	0.335486	0.532681	non-significant	0.938123	-0.146737	non-significant	0.409024	-0.342486	non-significant	0.212941	-0.781125	non-significant	0.833359	-0.177582	non-significant	0.274847	0.593245
SLIV_29495	D6ENK7	X	Extracellular	Secreted protein (Sec) - Unknown function	Sec substrate; unknown function	7	7	4	4	5	5	6	5	5	non-significant	0.35002	-0.926994	non-significant	0.931291	0.0774407	non-significant	0.319182	0.499287	non-significant	0.9873	-0.0543656	non-significant	0.0949415	-0.586846	non-significant	0.57418	-0.387575	non-significant	0.460846	-0.597893	non-significant	0.582281	-0.356759
SLIV_31855	D6ESG8	X	Extracellular	Secreted protein (Sec) - Cellulose binding protein	Sec substrate; cellulose binding; carbohydrate binding; hydrolase; carbohydrate metabolic process; metabolic process	7	7	4	4	5	3	6	5	5	non-significant	0.31082	-0.532931	non-significant	0.587704	0.302124	non-significant	0.101251	0.966558	non-significant	0.890611	0.124567	non-significant	0.0854517	0.745776	non-significant	0.834517	0.0795967	non-significant	0.891263	-0.0109961	non-significant	0.141474	0.618464
SLIV_35190	A0A076MA45	X	Extracellular	Secreted protein (Sec) - CAP domain containing protein (IPR014044)	Sec substrate; extracellular matrix moprhogenesis; unknown function	7	7	4	4	5	4	6	5	5	non-significant	0.852016	-0.797304	non-significant	0.77533	-0.0870436	non-significant	0.501231	0.181931	non-significant	0.951011	-0.305387	non-significant	0.107478	-0.779644	non-significant	0.747275	-0.305816	non-significant	0.715076	-0.359815	non-significant	0.47538	-0.0142576
SLIV_37320	D6EJ99	X	Extracellular	Secreted protein (Tat) - Unknown function	TAT substrate; unknown function	7	7	4	3	5	5	6	5	5	non-significant	0.375371	-2.04211	non-significant	0.478857	1.34736	non-significant	0.33408	1.82783	non-significant	0.960762	-0.137934	non-significant	0.145386	-1.0166	non-significant	0.164306	-1.46363	non-significant	0.081019	-2.42206	non-significant	0.801905	0.164101
SLIV_26340	A0A076MF68	X	Extracellular	Secreted protein (Tat) - Dyp-type peroxidase (IPR006314)	TAT substrate; oxidoreductase; oxidation-reduction process; antibiotic biosynthesis; metabolic process	7	7	4	4	5	5	6	5	5	non-significant	0.120099	-1.33603	non-significant	0.345227	0.732675	non-significant	0.162664	0.93714	non-significant	0.690437	0.386956	non-significant	0.0895766	0.75279	non-significant	0.976062	0.119469	non-significant	0.843367	-0.160298	non-significant	0.0691544	1.25326
SLIV_07590	A0A076M0T5	X	Extracellular	Secreted protein (Sec) - Peptidase S1A, chymotrypsin family	Sec substrate; hydrolase; peptidase; proteolysis; metal binding; hydrolysis of environmental molecules	7	7	4	4	5	5	6	5	5	non-significant	0.106095	-0.95391	non-significant	0.551792	0.493893	non-significant	0.282275	0.657074	non-significant	0.890611	0.177773	non-significant	0.982084	0.00358785	non-significant	0.267407	-0.533141	non-significant	0.992008	-0.0877538	non-significant	0.228681	0.681796
SLIV_12365	A0A076M6Z2	X	Extracellular	Secreted protein (Sec) - Lon protease (IPR027065)	Sec substrate; hydrolase; protease; proteolysis; heat shock response; thermal stress; housekeeping function	7	7	4	4	5	4	6	5	5	non-significant	0.954891	-0.369229	non-significant	0.844303	-0.0198951	non-significant	0.821982	0.195242	non-significant	0.9873	0.255494	non-significant	0.679601	0.920069	non-significant	0.653062	-0.163224	non-significant	0.766724	-0.296626	non-significant	0.761504	0.0430719
SLIV_27025	D6EIW7	X	Extracellular	Secreted protein (Sec) - Protein with Endopeptidase, NLPC/P60 domain (IPR000064)	Sec substrate; hydrolase; peptidase; proteolysis; unknown function	7	7	4	4	5	5	6	5	5	non-significant	0.391979	-0.924836	non-significant	0.70194	-0.332684	non-significant	0.967826	-0.139681	non-significant	0.9873	-0.19326	non-significant	0.964473	-0.0738468	non-significant	0.762246	-0.111765	non-significant	0.833359	0.0255075	non-significant	0.443278	0.470802
SLIV_35415	D6EER0	X	Extracellular	Secreted protein (Tat) - Soluble quinoprotein glucose/sorbosone dehydrogenase	TAT substrate; carbohydrate binding; catalytic function; dehydrogenase; unknown function	7	7	4	4	4	5	6	5	5	non-significant	0.171075	0.479617	WT_abundant	0.0486916	1.22194	WT_abundant	0.0441438	1.48767	non-significant	0.118174	1.09017	non-significant	0.403558	0.0964024	non-significant	0.0641558	0.744878	non-significant	0.0945037	0.948279	non-significant	0.154808	0.567153
SLIV_21065	D6ERU7	E	Secreted Lipoprotein	Secreted Lipoprotein (Sec) - Glycine-rich secreted protein	Sec substrate; lipoprotein; unknown function	6	4	3	2	4	3	4	4	4	non-significant	0.997097	-1.5043	non-significant	0.432376	-0.911911	WT_unique		-0.808626	non-significant	0.144163	-1.51941	non-significant	0.223615	-0.957575	non-significant	0.0543295	-1.85924	non-significant	0.130792	-1.47981	non-significant	0.154578	-0.883898
SLIV_03130	D6EXF5	X	Extracellular	Secreted protein (Sec) - Alpha/Beta hydrolase fold protein (IPR029058)	Sec substrate; hydrolase; metabolic process; hydrolysis of environmental macromolecules	7	7	4	4	5	5	6	5	5	non-significant	0.171074	-0.654727	non-significant	0.224859	-0.712177	non-significant	0.41552	-0.679433	non-significant	0.890611	-0.277344	WT_abundant	0.0108887	1.00834	non-significant	0.128818	-0.636286	non-significant	0.590884	0.27731	non-significant	0.086192	0.69715
SLIV_15535	D6EFN5	E	Secreted Lipoprotein	Secreted Lipoprotein (Sec) - Unknown function	Sec substrate; lipoprotein; unknown function	7	7	4	4	5	5	6	5	5	non-significant	0.273423	-0.58066	non-significant	0.741901	0.141637	non-significant	0.0871718	0.786781	non-significant	0.651033	0.268004	WT_abundant	0.000186235	1.39739	non-significant	0.764655	0.0440677	non-significant	0.179926	0.658622	non-significant	0.31914	0.296481
SLIV_07245	A0A076M3Y1	E	Secreted Lipoprotein	Secreted Lipoprotein (Sec) - Deacetylase	Sec substrate; lipoprotein; carbohydrate metabolic process; catalytic activity; metabolic process	7	7	4	4	5	5	6	5	5	non-significant	0.183517	-0.900023	non-significant	0.666926	-0.283486	non-significant	0.553258	0.278547	non-significant	0.890611	-0.651213	WT_abundant	0.0051066	1.50035	non-significant	0.835546	-0.11839	non-significant	0.89184	-0.0677562	non-significant	0.314618	0.624307
SLIV_16755	A0A076M5S2	X	Extracellular	Secreted protein (Tat) - Uncharacterized protein	TAT substrate; lipoprotein; unknown function	7	7	4	4	5	5	6	5	5	non-significant	0.384079	0.154245	non-significant	0.366523	0.542531	non-significant	0.0526897	1.44955	non-significant	0.855094	0.1738	WT_abundant	1.92206e-05	3.35831	non-significant	0.0807712	0.927741	non-significant	0.236131	0.670912	non-significant	0.214973	0.540225
SLIV_08660	D6EMX9	X	Extracellular	Secreted protein (Sec) - Unknown function	Sec substrate; unknown function	6	5	3	4	4	1	6	5	3	non-significant	0.422486	0.545475	non-significant	0.869812	0.0903735	non-significant	0.673785	-0.756951	non-significant	0.795268	-0.693194	WT_unique		0.313075	non-significant	0.73198	-0.153844	non-significant	0.676546	-0.27632	non-significant	0.0673866	1.88055
SLIV_09975	D6EQ63	X	Extracellular	Secreted protein (T7SS) - ESAT-6-like protein (EsxA protein)	T7 substrate; unknown virulence	7	7	4	4	5	5	6	5	5	non-significant	0.0202714	-0.91972	non-significant	0.11685	-0.77807	non-significant	0.946676	-0.155519	non-significant	0.719516	0.234938	non-significant	0.211748	0.326537	non-significant	0.0474807	-0.826453	non-significant	0.477699	0.320522	WT_abundant	0.00351046	1.05994
SLIV_25105	D6EEC9	X	Extracellular	Secreted protein (Sec) - Protein with Alpha/Beta hydrolase fold (IPR029058) and Peptidase S33 tripeptidyl aminopeptidase-like, C-terminal (IPR013595)	Sec substrate; hydrolase; peptidase; proteolysis; metal binding; hydrolysis of environmental macromolecules	7	7	4	4	5	5	6	5	5	non-significant	0.12054	-0.793276	non-significant	0.295279	0.762809	non-significant	0.133481	1.02093	non-significant	0.621057	0.46982	Mutant_abundant	0.0116078	-1.16392	non-significant	0.633811	-0.223337	non-significant	0.688166	0.216096	WT_abundant	0.0337436	1.20166
SLIV_18415	A0A076M6N3	E	Secreted Lipoprotein	Secreted Lipoprotein (Sec) - Unknown function (DUF4232 family)	Sec substrate; lipoprotein; unknown function	7	7	4	4	5	5	6	5	5	non-significant	0.143015	-0.812082	non-significant	0.967722	0.0644157	non-significant	0.445365	0.349437	non-significant	0.762411	0.288415	non-significant	0.936296	-0.00421836	non-significant	0.812721	-0.212363	non-significant	0.452591	0.452682	WT_abundant	0.0337436	1.20425
SLIV_19035	D6EN69	P	Extracellular (peptidoglycan associated)	Secreted protein (Sec) - Penicillin binding protein A	Sec substrate; penicillin binding; cell-wall biosynthesis; housekeeping function	7	7	4	4	5	5	6	5	5	non-significant	0.623602	-0.451592	non-significant	0.507731	-0.400319	non-significant	0.92775	-0.156177	non-significant	0.951011	0.0178595	non-significant	0.0904711	0.674346	non-significant	0.996939	-0.00353043	non-significant	0.636754	0.224069	WT_abundant	0.0246235	1.27132
SLIV_26680	D6EHJ4	X	Extracellular	Secreted protein (Sec) - Putative 23.9 kDa protein in glnII region (Secreted protein)	Sec substrate; unknown function	7	7	4	4	5	5	6	5	5	non-significant	0.326383	0.379372	non-significant	0.553257	0.44354	non-significant	0.123894	1.00915	non-significant	0.354139	0.75037	non-significant	0.079494	-0.582025	non-significant	0.28647	0.549859	non-significant	0.292849	0.733439	WT_abundant	0.0256067	1.28991
SLIV_18345	D6ELA1	P	Extracellular (peptidoglycan associated)	Secreted protein (Sec) - Penicillin binding protein	Sec substrate; penicillin binding; cell-wall biosynthesis; housekeeping function	7	7	4	4	5	5	6	5	5	non-significant	0.354172	-0.495185	non-significant	0.218868	-0.677982	non-significant	0.881735	-0.216311	non-significant	0.991394	-0.147261	WT_abundant	0.00136973	1.44527	non-significant	0.94855	0.0201286	non-significant	0.452591	0.459687	WT_abundant	0.00351046	1.44581
SLIV_26525	A0A076M755	X	Extracellular	Secreted protein (Sec) - Ferritin-related protein (IPR012347)	Sec substrate; iron binding; metal binding; unknown function	7	7	4	4	5	5	6	5	5	non-significant	0.327836	-0.608146	non-significant	0.858646	0.229337	non-significant	0.407446	0.47353	non-significant	0.354139	0.758115	WT_abundant	0.00969202	1.3488	non-significant	0.69629	-0.215526	non-significant	0.956653	-0.0244741	WT_abundant	0.0152759	1.51522
SLIV_15460	A0A076M8W3	X	Extracellular	Secreted protein (Sec) - Enodpeptidase, NLPC/P60 domain (IPR000064)	Sec substrate; hydrolase; peptidase; proteolysis; unknown function	7	7	4	4	4	5	6	4	3	non-significant	0.710577	-1.17613	non-significant	0.345227	0.796477	non-significant	0.0638614	1.45262	non-significant	0.247941	1.0683	Mutant_abundant	0.00259471	-1.92065	non-significant	0.306805	0.57809	non-significant	0.32262	0.743863	WT_abundant	0.0192885	1.55557
SLIV_10325	D6EQD3	X	Extracellular	Secreted protein (Sec) - Peptidase	Sec substrate; hydrolase; peptidase; proteolysis; metal binding; cell-wall biosynthesis; housekeeping function	7	7	4	4	5	5	6	5	5	non-significant	0.688494	-0.306171	non-significant	0.207658	0.842817	non-significant	0.132014	0.903881	non-significant	0.349327	0.715369	Mutant_abundant	0.00304089	-1.35746	non-significant	0.899047	0.102498	non-significant	0.477699	0.455145	WT_abundant	0.0103341	1.56591
SLIV_12815	D6EW80	E	Secreted Lipoprotein	Secreted Lipoprotein (Sec) - ABC transporter lipoprotein BldKB (BldKB)	Sec substrate; lipoprotein; transporter; ABC transporter complex; membrane transport system; transport	7	7	4	4	5	5	6	5	5	non-significant	0.20828	-0.898189	non-significant	0.224859	0.987476	non-significant	0.232048	0.650201	non-significant	0.128355	1.3602	Mutant_abundant	0.0494221	-1.15111	non-significant	0.173193	0.838191	non-significant	0.439371	0.556194	WT_abundant	0.0246235	1.64344
SLIV_23870	D6EXZ2	X	Extracellular	Secreted protein (Sec) - Prolyl tri/tetrapeptidyl aminopeptidase (EC 3.4.11.-) (Tripeptidyl aminopeptidase)	Sec substrate; hydrolase; peptidase; proteolysis; metal binding; metabolic process	7	7	4	4	5	5	6	5	3	non-significant	0.932469	0.0161478	non-significant	0.514255	-0.469755	non-significant	0.750866	-0.339645	non-significant	0.712169	0.241113	WT_abundant	0.000417296	1.52238	non-significant	0.262172	0.447111	non-significant	0.292819	0.619244	WT_abundant	0.0176758	1.66611
SLIV_22865	A0A076M538	X	Extracellular	Secreted protein (Sec) - Carboxy-terminal processing protease	Sec substrate; hydrolase; peptidase; proteolysis; serine-type peptidase activity; unknown function	7	7	4	4	5	5	6	5	5	non-significant	0.293281	-0.589771	non-significant	0.501751	-0.401843	non-significant	0.94725	-0.122169	non-significant	0.890611	0.149075	non-significant	0.0552724	0.782633	non-significant	0.453033	-0.454722	non-significant	0.998914	-0.090703	WT_abundant	0.00375256	1.67905
SLIV_22180	D6ETL8	E	Secreted Lipoprotein	Secreted Lipoprotein (Sec) - Putative foldase (IPR027304)	TAT substrate; lipoprotein; isomerase; protein folding; housekeeping function	7	7	4	4	5	5	6	5	5	non-significant	0.361176	-0.715852	non-significant	0.397384	-0.566023	non-significant	0.498339	0.322767	non-significant	0.890611	0.0563272	WT_abundant	0.00998701	1.14094	non-significant	0.661545	0.183334	non-significant	0.972734	-0.22337	WT_abundant	0.00781784	1.70655
SLIV_05455	A0A076LZF9	X	Extracellular	Secreted protein (Tat) - Protein possibly involved in signal transduction. ALF stands for Alanine-rich (AL) - conserved Phenylalanine (F)	TAT substrate; unknown function	7	7	4	4	5	5	6	5	5	non-significant	0.154771	-0.789327	non-significant	0.127939	1.53811	non-significant	0.101481	1.40942	non-significant	0.128355	1.55719	Mutant_abundant	0.00351375	-1.77244	non-significant	0.989096	0.0859157	non-significant	0.224391	1.02791	WT_abundant	0.018935	1.72288
SLIV_01030	D6ESU5	X	Extracellular	Secreted protein (Tat) - Protein with Lysyl oxidase domain (IPR001695)	TAT substrate; oxidoreductase; oxidation-reduction process; housekeeping function; ECM-remodeling	7	7	4	4	5	5	6	5	5	non-significant	0.506032	0.182893	non-significant	0.556801	-0.329311	non-significant	0.9636	-0.0966181	non-significant	0.705057	0.335242	WT_abundant	0.000202955	1.99299	non-significant	0.6403	-0.301239	non-significant	0.962343	-0.0781845	WT_abundant	0.00196369	1.73538
SLIV_13615	D6EXS8	X	Extracellular	Secreted protein (Sec) - ATP/GTP-binding protein with Tachylectin 2 domain (IPR023294)	Sec substrate; carbohydrate binding; nucleotide binding; unknown function	7	7	4	4	5	5	6	5	5	non-significant	0.078324	-0.751097	non-significant	0.960426	0.0649494	non-significant	0.596498	0.285039	non-significant	0.890611	0.145424	non-significant	0.0317148	-0.812576	non-significant	0.561946	-0.257372	non-significant	0.998914	0.0047464	WT_abundant	0.0337436	1.77755
SLIV_07615	D6EKV2	X	Extracellular	Secreted protein (Sec) - Unknown function	Sec substrate; unknown function	7	7	4	4	5	5	6	5	5	non-significant	0.922718	-0.120383	non-significant	0.90322	-0.104872	non-significant	0.453527	0.411744	non-significant	0.658034	0.455747	non-significant	0.0684964	0.803825	non-significant	0.77098	0.149149	non-significant	0.310948	0.717946	WT_abundant	0.00371165	1.82398
SLIV_03045	A0A076LUB5	P	Extracellular (peptidoglycan associated)	Secreted protein (Sec) - N-acetylmuramoyl-L-alanine amidase (domain IPR002502)	Sec substrate; hydrolase; carbohydrate binding; carbohydrate metabolic process; metabolic process	7	7	4	4	5	5	6	5	5	non-significant	0.110635	-1.03585	non-significant	0.960426	0.0202787	non-significant	0.930472	-0.0880018	non-significant	0.983714	0.00504691	WT_abundant	0.0106634	1.55692	non-significant	0.481051	-0.35084	non-significant	0.970701	-0.217437	WT_abundant	0.0188811	1.88134
SLIV_17860	D6EL15	X	Extracellular	Secreted protein (Sec) - Cell wall peptidase	Sec substrate; hydrolase; peptidoglycan binding; cell-wall binding; housekeeping function	7	7	4	4	5	5	6	5	5	non-significant	0.916372	-0.345096	non-significant	0.345227	0.813476	non-significant	0.285604	0.723887	non-significant	0.368725	0.846916	non-significant	0.381697	-0.503453	non-significant	0.228443	0.732368	non-significant	0.493855	0.49005	WT_abundant	0.0113005	1.90345
SLIV_06340	D6EIC1	X	Extracellular	Secreted protein (Tat) - Protein containing Carbohydrate-binding/sugar hydrolysis domain (IPR006633)/Pectate lyase superfamily protein (IPR024535)	TAT substrate; lyase; carbohydrate binding; virulence; pectin lyase	7	7	4	4	5	5	6	5	5	non-significant	0.267278	0.44932	WT_abundant	0.0431122	1.81357	WT_abundant	0.0441438	1.89579	non-significant	0.0902125	1.61371	non-significant	0.818407	0.0960862	non-significant	0.122642	0.818859	non-significant	0.0726652	1.37554	WT_abundant	0.00385436	2.13346
SLIV_09410	D6EP33	X	Extracellular	Secreted protein (Sec) - Peptidase	Sec substrate; hydrolase; peptidase; proteolysis; metal binding; unknown function	7	7	4	4	5	5	6	5	5	non-significant	0.449724	0.198292	non-significant	0.0635218	1.48835	non-significant	0.0638614	1.34743	non-significant	0.0513686	1.71321	non-significant	0.744559	-0.0325885	non-significant	0.128185	0.93013	non-significant	0.1955	1.08939	WT_abundant	0.00118359	2.14741
SLIV_23775	D6EXX3	X	Extracellular	Secreted protein (Tat) - ABC transporter periplasmic binding domain	TAT substrate; lipoprotein; transport; ABC transporter system; transport	7	6	4	3	4	2	6	4	3	non-significant	0.209171	-1.08608	non-significant	0.330197	0.974208	non-significant	0.132014	1.33386	non-significant	0.804715	-0.558498	WT_unique		0.764844	non-significant	0.987457	0.104008	non-significant	0.484023	0.662366	WT_abundant	0.0209212	2.18832
SLIV_05470	A0A076LTK4	X	Extracellular	Secreted protein (Sec) - Esterase	Sec substrate; hydrolase; peptidase; proteolysis; serine-type peptidase activity; metabolic process; ECM organization; hydrolysis of environmental macromolecules	7	7	4	4	5	5	6	5	5	non-significant	0.515858	-0.266258	non-significant	0.0527068	1.88898	non-significant	0.0626275	1.88204	non-significant	0.114648	1.62062	Mutant_abundant	0.0185011	-1.07795	non-significant	0.196398	0.826188	non-significant	0.0502746	1.62403	WT_abundant	0.00459596	2.25432
SLIV_04140	A0A076LUU8	X	Extracellular	Secreted protein (Sec) - Endopeptidase, NLPC/P60 domain (IPR000064)	Sec substrate; hydrolase; peptidase; proteolysis; unknown function	7	7	4	4	5	3	6	5	5	non-significant	0.922718	-0.231599	non-significant	0.382132	-0.916646	non-significant	0.701687	0.132696	non-significant	0.960762	-0.241115	WT_abundant	8.16227e-05	3.11341	non-significant	0.778472	0.0843102	non-significant	0.676546	0.158859	WT_abundant	0.00139352	2.34385
SLIV_14380	D6ECS6	X	Extracellular	Secreted protein (Sec) - Enodpeptidase, NLPC/P60 domain (IPR000064)	Sec substrate; hydrolase; peptidase; proteolysis; unknown function	7	7	4	4	5	5	6	5	5	non-significant	0.0384333	-0.835271	non-significant	0.282718	0.8378	non-significant	0.101251	1.20059	non-significant	0.635546	0.477155	non-significant	0.313513	-0.275116	non-significant	0.752603	-0.115265	non-significant	0.511862	-0.64428	WT_abundant	0.00633688	2.45481
SLIV_26360	A0A076MBC3	E	Secreted Lipoprotein	Secreted Lipoprotein (Sec) - Binding-protein-dependent transport	Sec substrate; lipoprotein; transporter; membrane transport system; ABC transporter system; transport	7	7	4	4	5	5	6	5	5	non-significant	0.962005	-0.0946119	non-significant	0.587704	0.41136	non-significant	0.231	0.748248	non-significant	0.294279	0.908543	WT_abundant	7.66786e-05	2.85631	non-significant	0.299088	0.549667	non-significant	0.218691	0.961473	WT_abundant	0.000463981	2.68545
SLIV_24720	D6ED10	X	Extracellular	Secreted protein (Sec) of unknown function	Sec substrate; carbohydrate binding; unknown function	7	7	4	4	5	5	6	5	5	non-significant	0.0279836	0.991528	non-significant	0.741901	0.366552	non-significant	0.626742	0.31507	non-significant	0.52714	0.602197	non-significant	0.047847	0.907858	non-significant	0.927912	-0.0177446	non-significant	0.631105	0.367097	WT_abundant	0.000265285	3.02506
SLIV_23290	A0A076M3D7	X	Extracellular	Secreted protein (Sec) - Histidine kinase-like ATPase	Sec substate; signaling process; response to stimulus	4	4	3	2	1	5	5	4	1	non-significant	0.770111	-0.5258	non-significant	0.751127	0.41913	WT_unique		1.70906	WT_unique		2.55632	Mutant_abundant	0.0169405	-2.42525	non-significant	0.85536	0.0404626	non-significant	0.962343	-0.0540604	WT_unique		1.54126
SLIV_33280	A0A076M965	X	Extracellular	Secreted protein (Sec) - Unknown function	Sec substrate; lipoprotein; unknown function	4	3	3	1	1	5	4	5	2	non-significant	0.390171	-1.23598	non-significant	0.869812	-0.14941	WT_unique		2.9709	WT_unique		2.30643	Mutant_abundant	0.0262797	-1.61315	non-significant	0.927912	0.0408699	non-significant	0.99503	-0.415999	WT_unique		1.56662
SLIV_06435	D6EIE1	P	Extracellular (peptidoglycan associated)	Secreted protein (Sec) - Amidase	Sec substrate; amidase; hydrolase; cell-wall biosynthesis; housekeeping function	6	7	3	4	4	4	5	5	1	non-significant	0.133959	-0.878802	non-significant	0.31408	-1.29765	non-significant	0.123894	-1.71158	non-significant	0.9873	0.29255	non-significant	0.914898	0.38781	non-significant	0.850691	0.138201	non-significant	0.998914	-0.0731783	WT_unique		1.92161
SLIV_04650	D6EF40	X	Extracellular	Secreted protein (Sec) - Peptidase containing LysM_dom (IPR018392) and Peptidase M23 (IPR016047) domains	Sec substrate; hydrolase; peptidase; proteolysis; metal binding; cell-wall bioregenesis; housekeeping function	7	7	4	4	5	5	6	5	0	non-significant	0.966589	-0.0425765	non-significant	0.0614674	1.83674	WT_abundant	0.0441438	2.20504	non-significant	0.0746042	2.00355	non-significant	0.869044	0.0745646	non-significant	0.185132	0.878112	non-significant	0.292819	0.883283	WT_unique
SLIV_35575	A0A076MBT2	X	Extracellular	Secreted protein (Sec) - Solute-binding lipoprotein	Sec substrate; lipoprotein; solute binding protein; membrane transport system; transport	7	7	4	4	5	5	6	5	1	non-significant	0.686457	-0.0816532	non-significant	0.741901	0.817976	non-significant	0.650652	0.718585	non-significant	0.292957	1.77066	WT_abundant	0.000454165	4.13558	non-significant	0.86332	0.44651	non-significant	0.135853	2.03344	WT_unique		7.57075
SLIV_06395	D6EID2	X	Extracellular	Secreted protein (Sec) - Gamma-glutamyltransferase	Sec substrate; glutathione metabolic process; oxidation-reduction process; housekeeping function	4	7	0	1	1	2	4	4	0	non-significant	0.0559725	-2.62151	WT_unique			WT_unique		-1.67138	WT_unique		0.700528	WT_unique		-1.35366	non-significant	0.209335	-1.38612	non-significant	0.528997	-1.61006	WT_unique
SLIV_11275	D6ET25	X	Extracellular	Secreted protein (Sec) - Neutral zinc metalloprotease	Sec substrate; hydrolase; peptidase; proteolysis; metal binding; housekeeping function	6	5	4	0	4	2	6	5	2	non-significant	0.816027	0.107319	non-significant	0.14875	-1.88636	WT_unique			non-significant	0.0987572	2.48017	WT_unique		2.9185	non-significant	0.561946	-0.432496	non-significant	0.714948	0.360608	WT_unique		2.62475
SLIV_25265	A0A076MAM3	X	Extracellular	Secreted protein (Tat) - Phosphodiester glycosidase (IPR018711)	TAT substrate; hydrolase; phosphodiester glycosidase; unknown function	7	7	4	4	5	3	6	3	5	non-significant	0.210785	0.505435	non-significant	0.203113	-0.809873	non-significant	0.498305	0.277054	non-significant	0.565389	0.485963	WT_abundant	0.00700957	1.49157	non-significant	0.257666	0.535694	WT_abundant	0.0244832	2.16033	WT_abundant	0.00805686	1.79734
SLIV_05465	D6EGP9	X	Extracellular	Secreted protein (Sec) - Unknown function	Sec substrate; unknown function	7	7	4	4	4	5	6	4	5	non-significant	0.723834	-0.521137	non-significant	0.0509989	1.85686	non-significant	0.0525671	2.09442	non-significant	0.151807	1.86754	non-significant	0.467216	-0.004833	non-significant	0.0615584	1.40499	WT_abundant	0.0243785	2.44406	WT_abundant	0.0148071	2.22832
SLIV_07145	D6EKL3	X	Extracellular	Secreted protein (Tat) - Protein of unknown function DUF312 (IPR005506)	Sec substrate; unknown function	7	7	4	4	5	5	6	5	5	non-significant	0.0346009	0.955407	WT_abundant	0.0283146	2.51438	WT_abundant	0.011522	2.61496	non-significant	0.0513686	2.00656	non-significant	0.698681	-0.172059	non-significant	0.122642	0.80016	WT_abundant	0.0244832	1.63067	WT_abundant	0.000265285	2.67057
SLIV_07140	A0A076M0H8	X	Extracellular	Secreted protein (Sec) - Esterase	Sec substrate; hydrolase; peptidase; proteolysis; serine-type peptidase activity; hydrolysis of environmental macromolecules	7	7	4	4	5	5	6	5	5	non-significant	0.0647756	1.05426	WT_abundant	0.0283146	2.64051	WT_abundant	0.0283567	2.85402	non-significant	0.0513686	2.44543	non-significant	0.291077	-0.389111	non-significant	0.0781272	1.26459	WT_abundant	0.0243785	2.19772	WT_abundant	0.00154749	2.69918
SLIV_25160	A0A076MAJ2	E	Secreted Lipoprotein	Secreted Lipoprotein (Sec) - ABC-transporter metal-binding lipoprotein	Sec substrate; lipoprotein; transporter; metal binding; ABC transporter complex; membrane transport system; transport	7	7	4	4	5	5	6	5	5	non-significant	0.151712	0.463241	non-significant	0.239862	0.652896	non-significant	0.0638614	1.11243	non-significant	0.0938818	1.42321	WT_abundant	1.99854e-05	2.738	non-significant	0.0896196	0.769694	WT_abundant	0.0179389	1.77253	WT_abundant	0.000304622	3.85934
SLIV_35570	D6EEU2	E	Secreted Lipoprotein	Secreted Lipoprotein (Sec) - Quinoprotein amine dehydrogenase, beta chain-like (IPR011044)	Sec substrate; lipoprotein; redox homeostasis; cell protection in extreme environments; housekeeping function	7	7	4	4	5	5	6	5	5	non-significant	0.110892	0.79585	non-significant	0.39261	0.624707	non-significant	0.122528	0.986181	non-significant	0.0987572	1.56405	WT_abundant	6.18472e-08	8.03633	non-significant	0.130638	0.885873	WT_abundant	0.0139159	2.21814	WT_abundant	6.08164e-07	7.3079
SLIV_12485	D6EW13	E	Secreted Lipoprotein	Secreted Lipoprotein (Sec) - Peptidase S33 tripeptidyl aminopeptidase-like protein	Sec substrate; lipoprotein; hydrolase; protective immunity	7	7	4	4	5	5	6	0	5	non-significant	0.110892	-0.766626	non-significant	0.239862	-0.989316	non-significant	0.88377	-0.259754	non-significant	0.894003	-0.469611	non-significant	0.290667	-0.330472	non-significant	0.159585	-0.857671	WT_unique			non-significant	0.395877	0.621294
SLIV_16580	D6EIJ0	B	Integral membrane	Integral membrane protein - Putative adhesion molecule	Sec substrate; unknown function	6	6	4	2	3	5	3	2	4	non-significant	0.422873	-0.178943	non-significant	0.820645	0.247366	WT_unique		1.47196	non-significant	0.890611	0.0384005	WT_abundant	0.0488947	1.07322	non-significant	0.462551	-0.466402	WT_unique		1.94056	non-significant	0.198552	0.998642
SLIV_15530	D6EFN4	X	Extracellular	Secreted protein (Sec) - Unknown function	Sec substrate; unknown function	7	7	4	4	5	5	6	2	5	non-significant	0.33022	-1.28381	non-significant	0.330197	1.15253	non-significant	0.101251	1.75195	non-significant	0.294279	1.22742	non-significant	0.0691586	1.39095	non-significant	0.719706	-0.425172	WT_unique		6.09278	WT_abundant	0.0450186	1.9195
SLIV_13710	A0A076M493	B	Integral membrane	Integral membrane protein - Unknown function	TAT substrate; unknown function	7	7	3	4	3	3	4	2	1	non-significant	0.643729	-0.13008	non-significant	0.91774	-0.119812	non-significant	0.897189	-0.115358	non-significant	0.9873	-0.207938	non-significant	0.0971851	1.05781	non-significant	0.989933	-0.0707914	WT_unique		0.904893	WT_unique		0.506537
SLIV_00915	A0A076LX52	X	Extracellular	Secreted protein (Tat) - Peptide/nickel binding protein, MppA-type (IPR030678)	TAT substrate; solute binding protein; ABC transporter complex; membrane transport system; transport	7	5	0	1	2	1	5	1	0	non-significant	0.326383	0.74777	WT_unique			WT_unique		2.80533	WT_unique		2.20594	WT_unique		4.70999	non-significant	0.0743525	1.95871	WT_unique		4.06504	WT_unique
SLIV_27125	A0A076M7D4	P	Extracellular (peptidoglycan associated)	Secreted protein (Sec) - N-acetylmuramoyl-L-alanine amidase domain (IPR002502) with Tachylectin 2 domain (IPR023294)	Sec substrate; carbohydrate binding; amidase; carbohydrate binding; carbohydrate hydrolase; peptidoglycan catabolic process; cell-wall biosynthesis; housekeeping function	7	7	4	4	5	5	6	5	5	non-significant	0.0300431	0.949716	non-significant	0.0509989	1.10873	non-significant	0.050248	1.33622	non-significant	0.0746042	1.23965	non-significant	0.0358	0.727201	WT_abundant	0.0185579	1.1315	WT_abundant	0.0357264	1.43885	WT_abundant	0.000678751	1.79854
SLIV_02315	D6EVU6	E	Secreted Lipoprotein	Secreted Lipoprotein (Sec) - Binding-protein-dependent transport	Sec substrate; lipoprotein; transporter; membrane transport system; transport	7	7	4	4	5	5	6	5	5	non-significant	0.18692	0.478142	non-significant	0.0635218	1.22743	WT_abundant	0.0283567	1.77194	non-significant	0.0513686	1.53418	WT_abundant	3.85111e-05	2.57922	WT_abundant	0.018639	1.33039	WT_abundant	0.0139159	2.00681	WT_abundant	0.000334083	2.12363
SLIV_20730	A0A076MBY3	P	Extracellular (peptidoglycan associated)	Secreted protein (Sec) - D-alanyl-D-alanine carboxypeptidase	Sec substrate; hydrolase; peptidase; proteolysis; serine-type peptidase activity; virulence	7	7	4	4	5	3	6	5	5	non-significant	0.360396	0.303417	non-significant	0.666926	-0.334844	non-significant	0.601194	0.165685	non-significant	0.243235	1.02773	WT_abundant	8.84911e-05	3.47842	WT_abundant	0.0279594	1.35503	WT_abundant	0.0181147	2.24389	WT_abundant	0.00154749	2.89165
SLIV_07045	A0A076M3V3	X	Extracellular	Secreted protein (Sec) - Ser/Thr protein kinase with Concanavalin A-like lectin/glucanase domain (IPR013320)	Sec substrate; unknown function; lectin binding; carbohydrate binding;	7	7	4	4	5	5	6	5	5	non-significant	0.0437994	0.832736	non-significant	0.060699	1.26022	non-significant	0.0656795	1.25117	non-significant	0.0746042	1.39579	WT_abundant	0.00409884	1.22394	WT_abundant	0.0474807	1.04915	WT_abundant	0.0393791	1.68159	WT_abundant	0.000212217	3.1928
SLIV_31645	D6ESC6	X,V	Extracellular; Extracellular vesicle	Secreted protein (Sec) - Tripeptidyl aminopeptidase	Sec substrate; hydrolase; peptidase; proteolysis; metabolic process	7	7	4	4	5	5	1	5	5	non-significant	0.400284	0.232034	non-significant	0.24535	-0.784328	non-significant	0.146668	-0.952202	non-significant	0.890611	-0.291614	non-significant	0.424196	0.266224	WT_unique		7.44308	non-significant	0.382675	0.530474	WT_abundant	0.0111018	1.99123
SLIV_03135	A0A076LY96	E	Secreted Lipoprotein	Secreted Lipoprotein (Sec) - GerM protein	Sec substrate; lipoprotein; sporulation; germination; housekeeping function	7	7	3	4	5	3	1	1	3	non-significant	0.798521	-1.03778	non-significant	0.917844	0.255416	non-significant	0.363154	0.76968	non-significant	0.890611	-0.281752	non-significant	0.752861	-0.0243481	WT_unique		-0.175874	WT_unique		0.897985	non-significant	0.34733	-0.550121
SLIV_23095	D6EWE8	X	Extracellular	Secreted protein (Tat) - Peptidase M6, InhA family protein	TAT substrate; hydrolase; peptidase; proteolysis; metal binding; protective immunity	7	7	4	4	5	5	6	5	5	WT_abundant	0.0283012	1.0633	WT_abundant	0.0486916	1.84335	non-significant	0.0638614	1.60236	non-significant	0.0580975	1.91369	WT_abundant	0.0025032	1.65404	WT_abundant	0.0474807	1.26794	WT_abundant	0.0181147	2.06733	WT_abundant	0.000606528	2.86976
SLIV_07040	D6EJT1	X	Extracellular	Secreted protein (Sec) - Protein containing Rhs repeat-associated core (IPR022385) and YD repeat	Sec substrate; unknown function; self proteolysis	7	7	4	4	5	5	6	4	5	WT_abundant	2.15228e-05	3.80988	non-significant	0.103599	1.24728	WT_abundant	0.0492468	1.56526	non-significant	0.0513686	2.21916	WT_abundant	0.000212121	3.15527	WT_abundant	0.00490512	2.98874	WT_abundant	0.00721808	3.568	WT_abundant	1.6973e-05	4.15248
SLIV_35580	D6EEU4	E	Secreted Lipoprotein	Secreted Lipoprotein (Sec) - Quinoprotein amine dehydrogenase	Sec substrate; lipoprotein; redox homeostasis; cell protection in extreme environments; housekeeping function	7	7	4	4	5	5	6	5	5	WT_abundant	0.0206583	1.31522	non-significant	0.129731	1.47819	non-significant	0.0587528	1.82631	non-significant	0.0513686	2.47789	WT_abundant	1.98301e-06	7.89057	WT_abundant	0.013185	1.89885	WT_abundant	0.00218551	3.806	WT_abundant	6.08164e-07	7.97875
SLIV_24490	D6ECW3	X	Extracellular	Secreted protein (Sec) - Peptidase S8, subtilisin-related	Sec substrate; hydrolase; peptidase; proteolysis; metal binding; housekeeping function	7	4	4	4	2	5	6	5	1	WT_abundant	4.66444e-05	4.7454	WT_abundant	0.0283146	3.25213	WT_abundant	0.00181106	2.72474	WT_unique		2.6479	WT_abundant	1.59029e-05	3.03669	WT_abundant	2.07084e-06	4.66847	WT_abundant	0.000434731	4.63772	WT_unique		4.16749
SLIV_33070	A0A076MIL8	X	Extracellular	Secreted protein (Sec) - Transglycosylase-like protein	Sec substrate; transglycosylase; hydrolase; cell-wall bioregesis; housekeeping function	5	2	2	3	3	5	5	4	2	WT_unique		-1.44134	WT_unique		0.134028	non-significant	0.334698	0.468766	non-significant	0.464608	-1.51242	Mutant_abundant	4.69903e-05	-3.445	Mutant_abundant	0.00934101	-2.00332	Mutant_abundant	0.0425978	-1.95643	WT_unique		-1.24821
SLIV_14075	A0A076M7Y6	X	Extracellular	Secreted protein (Sec) - Putative beta-hexosaminidase (IPR015882)	Sec substrate; hydrolase; carbohydrate binding; carbohydrate metabolic process; unknown function	6	0	4	4	5	3	4	4	5	WT_unique			non-significant	0.337409	-1.63237	non-significant	0.444551	-0.952965	non-significant	0.804715	-0.580917	non-significant	0.251639	-1.16833	non-significant	0.379823	-0.891538	non-significant	0.622517	-0.739581	non-significant	0.367151	-0.68781
SLIV_13360	D6EXM9	X	Extracellular	Secreted protein (Sec) - Flp pilus assembly protein CpaB	Sec substrate; pilus; structural protein; motility; housekeeping function	5	2	4	4	3	0	6	5	3	WT_unique		-0.217	non-significant	0.926735	0.0116581	non-significant	0.931349	-0.395903	non-significant	0.50796	-0.540608	WT_unique			non-significant	0.399287	0.355181	non-significant	0.972734	-0.656548	WT_abundant	0.0302022	1.9865
